# Supplementary material for: Kin selection explains the evolution of cooperation in the gut microbiota
Source: Proc Natl Acad Sci U S A. 2021 Feb 1;118(6):e2016046118. doi: 10.1073/pnas.2016046118 (PMC8017935; doi:10.1073/pnas.2016046118)
Supplement: Supplementary File [file pnas.2016046118.sd01.xlsx]

## Sheet: SI1_samples
SI1: Metagenomic samples used and access links.
239 samples included in final analysis. 251 unique subject/sample/first visit available from HMP portal accessed accessed April 2020. 12 filtered out during pipeline/processing. Reasons for filtering out listed.
sample_id	host	subject_id	subject_uuid	urls	file_id	md5	size	sample_body_site	subject_gender	visit_number	reason_if_filtered_out
596fc2de57601ec08a01fdee590ae134	SRS104327	103092734	faab18e1a137731cffda88256000075a	http://downloads.hmpdacc.org/dacc/hhs/genome/microbiome/wgs/analysis/hmwgsqc/v2/SRS104327.tar.bz2,s3://nih-hmp-hhs/hmwgsqc2/SRS104327.tar.bz2	596fc2de57601ec08a01fdee59ea713b	82d270649ac77dd8a5d8e88a539baad4	2801408426	feces	male	2
faab18e1a137731cffda882560dc6628	SRS1054716	115629832	faab18e1a137731cffda882560000e4a	http://downloads.hmpdacc.org/dacc/hhs/genome/microbiome/wgs/analysis/hmwgsqc/v2/SRS1054716.tar.bz2,s3://nih-hmp-hhs/hmwgsqc2/SRS1054716.tar.bz2	596fc2de57601ec08a01fdee59e2a254	d419c640b458ed7eb129e0894efde33f	1691386597	feces	male	1
faab18e1a137731cffda8825608d51f3	SRS051610	132902142	faab18e1a137731cffda882560001182	http://downloads.hmpdacc.org/dacc/hhs/genome/microbiome/wgs/analysis/hmwgsqc/v2/SRS051610.tar.bz2,s3://nih-hmp-hhs/hmwgsqc2/SRS051610.tar.bz2	596fc2de57601ec08a01fdee59d04380	959582ef182d1674cde85c3e0f56da2a	2945268263	feces	female	1
faab18e1a137731cffda8825609e0d7a	SRS050974	147406386	faab18e1a137731cffda8825600012e8	http://downloads.hmpdacc.org/dacc/hhs/genome/microbiome/wgs/analysis/hmwgsqc/v2/SRS050974.tar.bz2,s3://nih-hmp-hhs/hmwgsqc2/SRS050974.tar.bz2	596fc2de57601ec08a01fdee59d55ec7	9c54ef45e3159a368d012a3b977a7cf6	482146528	feces	male	1
faab18e1a137731cffda8825605ee849	SRS1041134	157953044	faab18e1a137731cffda882560001702	http://downloads.hmpdacc.org/dacc/hhs/genome/microbiome/wgs/analysis/hmwgsqc/v2/SRS1041134.tar.bz2,s3://nih-hmp-hhs/hmwgsqc2/SRS1041134.tar.bz2	596fc2de57601ec08a01fdee59c917c2	1ab7ae6c024940ee651a98aca31922bc	2019627756	feces	male	2
faab18e1a137731cffda8825601f37c3	SRS1041032	158013734	faab18e1a137731cffda882560002566	http://downloads.hmpdacc.org/dacc/hhs/genome/microbiome/wgs/analysis/hmwgsqc/v2/SRS1041032.tar.bz2,s3://nih-hmp-hhs/hmwgsqc2/SRS1041032.tar.bz2	596fc2de57601ec08a01fdee59b35e36	7558aafc464fd6a46e2c341ccad8e1b4	1182530281	feces	female	1
faab18e1a137731cffda8825601f3fff	SRS1041033	158033964	faab18e1a137731cffda882560003296	http://downloads.hmpdacc.org/dacc/hhs/genome/microbiome/wgs/analysis/hmwgsqc/v2/SRS1041033.tar.bz2,s3://nih-hmp-hhs/hmwgsqc2/SRS1041033.tar.bz2	596fc2de57601ec08a01fdee59b361af	44e5de718545b53a8a369098c4efbc5e	1453601214	feces	male	1
faab18e1a137731cffda8825601f4403	SRS1041036	158114885	faab18e1a137731cffda882560003a72	http://downloads.hmpdacc.org/dacc/hhs/genome/microbiome/wgs/analysis/hmwgsqc/v2/SRS1041036.tar.bz2,s3://nih-hmp-hhs/hmwgsqc2/SRS1041036.tar.bz2	596fc2de57601ec08a01fdee59b361da	69d277a39d08869f0ecaf6624de81c28	1930678366	feces	female	1
faab18e1a137731cffda8825601f2494	SRS1041031	158155345	faab18e1a137731cffda882560003f87	http://downloads.hmpdacc.org/dacc/hhs/genome/microbiome/wgs/analysis/hmwgsqc/v2/SRS1041031.tar.bz2,s3://nih-hmp-hhs/hmwgsqc2/SRS1041031.tar.bz2	596fc2de57601ec08a01fdee59b355cf	4d14e1e6f2fccdb96da8e9eda8b57ab5	1578638759	feces	male	1
faab18e1a137731cffda8825606b03f0	SRS1041139	158216035	faab18e1a137731cffda882560004622	http://downloads.hmpdacc.org/dacc/hhs/genome/microbiome/wgs/analysis/hmwgsqc/v2/SRS1041139.tar.bz2,s3://nih-hmp-hhs/hmwgsqc2/SRS1041139.tar.bz2	596fc2de57601ec08a01fdee59ca8c12	a96e9ed749f3b9c8769b575d061c4e0f	1566498595	feces	male	2
faab18e1a137731cffda882560763cd9	SRS1041143	158236265	faab18e1a137731cffda8825600055f6	http://downloads.hmpdacc.org/dacc/hhs/genome/microbiome/wgs/analysis/hmwgsqc/v2/SRS1041143.tar.bz2,s3://nih-hmp-hhs/hmwgsqc2/SRS1041143.tar.bz2	596fc2de57601ec08a01fdee59cbf782	a72a0c3b62590539eb16e33e3aed05e9	1510078444	feces	female	2
faab18e1a137731cffda8825606e2fac	SRS021948	158256496	faab18e1a137731cffda882560005e48	http://downloads.hmpdacc.org/dacc/hhs/genome/microbiome/wgs/analysis/hmwgsqc/v1/SRS021948.tar.bz2,s3://nih-hmp-hhs/hmasm/SRS021948.scaffolds.fa.bz2	596fc2de57601ec08a01fdee59a9f808	e4d15cb6bba07e5d02874ddd82e9ec4d	46981620	feces	female	2
faab18e1a137731cffda8825601f52f0	SRS1041037	158276726	faab18e1a137731cffda8825600065e2	http://downloads.hmpdacc.org/dacc/hhs/genome/microbiome/wgs/analysis/hmwgsqc/v2/SRS1041037.tar.bz2,s3://nih-hmp-hhs/hmwgsqc2/SRS1041037.tar.bz2	596fc2de57601ec08a01fdee59b37189	73a21266ba1522ccce9e1b2c06f082d1	1504473538	feces	female	1
faab18e1a137731cffda8825601f60ff	SRS1041038	158296956	faab18e1a137731cffda88256000731c	http://downloads.hmpdacc.org/dacc/hhs/genome/microbiome/wgs/analysis/hmwgsqc/v2/SRS1041038.tar.bz2,s3://nih-hmp-hhs/hmwgsqc2/SRS1041038.tar.bz2	596fc2de57601ec08a01fdee59b374bd	bbab50100429151fc316a15d98935855	1158732623	feces	female	1
faab18e1a137731cffda8825601f6863	SRS012273	158337416	faab18e1a137731cffda8825600073ad	http://downloads.hmpdacc.org/dacc/hhs/genome/microbiome/wgs/analysis/hmwgsqc/v1/SRS012273.tar.bz2,s3://nih-hmp-hhs/hmasm/SRS012273.scaffolds.fa.bz2	596fc2de57601ec08a01fdee599c8a9d	e177e4d1f50dee558b38f38cab9615ef	62067921	feces	female	1
faab18e1a137731cffda8825604a10dd	SRS017916	158357646	faab18e1a137731cffda882560007d26	http://downloads.hmpdacc.org/dacc/hhs/genome/microbiome/wgs/analysis/hmwgsqc/v2/SRS017916.tar.bz2,s3://nih-hmp-hhs/hmwgsqc2/SRS017916.tar.bz2	596fc2de57601ec08a01fdee59c20793	39ea9655d9bb5e2aa051531317228e1a	6200172524	feces	male	2
faab18e1a137731cffda8825601f9a70	SRS1041039	158398106	faab18e1a137731cffda88256000855c	http://downloads.hmpdacc.org/dacc/hhs/genome/microbiome/wgs/analysis/hmwgsqc/v2/SRS1041039.tar.bz2,s3://nih-hmp-hhs/hmwgsqc2/SRS1041039.tar.bz2	596fc2de57601ec08a01fdee59b3b09b	9461474787738bf5a7172e7eb5fb79cc	2172258530	feces	male	1
faab18e1a137731cffda8825601fb1ae	SRS1041091	158418336	faab18e1a137731cffda882560008995	http://downloads.hmpdacc.org/dacc/hhs/genome/microbiome/wgs/analysis/hmwgsqc/v2/SRS1041091.tar.bz2,s3://nih-hmp-hhs/hmwgsqc2/SRS1041091.tar.bz2	596fc2de57601ec08a01fdee59b3ce37	a0768bf2ef2aece1491ab932628aceb4	1414348433	feces	male	1
faab18e1a137731cffda8825601fa3d5	SRS1041090	158438567	faab18e1a137731cffda882560008f8c	http://downloads.hmpdacc.org/dacc/hhs/genome/microbiome/wgs/analysis/hmwgsqc/v2/SRS1041090.tar.bz2,s3://nih-hmp-hhs/hmwgsqc2/SRS1041090.tar.bz2	596fc2de57601ec08a01fdee59b3c245	632c10b688857cc6c39aec95156161ba	1363952044	feces	male	1
faab18e1a137731cffda8825601fb89d	SRS1041092	158458797	faab18e1a137731cffda8825600098dc	http://downloads.hmpdacc.org/dacc/hhs/genome/microbiome/wgs/analysis/hmwgsqc/v2/SRS1041092.tar.bz2,s3://nih-hmp-hhs/hmwgsqc2/SRS1041092.tar.bz2	596fc2de57601ec08a01fdee59b3d75a	03706c09c38a18d318fdb778e515ae16	1935526284	feces	female	1
faab18e1a137731cffda8825601fc921	SRS011084	158479027	faab18e1a137731cffda88256000a55a	http://downloads.hmpdacc.org/dacc/hhs/genome/microbiome/wgs/analysis/hmwgsqc/v2/SRS011084.tar.bz2,s3://nih-hmp-hhs/hmwgsqc2/SRS011084.tar.bz2	596fc2de57601ec08a01fdee59b3eca2	dec0e1c70bb33bfbd39cdb998dfcf422	16479762727	feces	male	1	Large file cause pipeline crash
faab18e1a137731cffda882560200771	SRS011134	158499257	faab18e1a137731cffda88256000a83a	http://downloads.hmpdacc.org/dacc/hhs/genome/microbiome/wgs/analysis/hmwgsqc/v2/SRS011134.tar.bz2,s3://nih-hmp-hhs/hmwgsqc2/SRS011134.tar.bz2	596fc2de57601ec08a01fdee59b455c1	c7823681575fd71980177f459f144eb5	8972422892	feces	male	1
faab18e1a137731cffda8825607d0a06	SRS023715	158721788	faab18e1a137731cffda88256000ad88	http://downloads.hmpdacc.org/dacc/hhs/genome/microbiome/wgs/analysis/hmwgsqc/v2/SRS023715.tar.bz2,s3://nih-hmp-hhs/hmwgsqc2/SRS023715.tar.bz2	596fc2de57601ec08a01fdee59ccb470	d81f1e626a3a8e523b2e7ad4b60b6343	3520277653	feces	male	2
faab18e1a137731cffda88256020c55f	SRS011239	158742018	faab18e1a137731cffda88256000bc68	http://downloads.hmpdacc.org/dacc/hhs/genome/microbiome/wgs/analysis/hmwgsqc/v1/SRS011239.tar.bz2,s3://nih-hmp-hhs/hmasm/SRS011239.scaffolds.fa.bz2	596fc2de57601ec08a01fdee599d1b12	db23cae902ca6fbeddceac37aacea9ae	40279637	feces	female	1
faab18e1a137731cffda88256020fa0c	SRS011271	158802708	faab18e1a137731cffda88256000cbcc	http://downloads.hmpdacc.org/dacc/hhs/genome/microbiome/wgs/analysis/hmwgsqc/v1/SRS011271.tar.bz2,s3://nih-hmp-hhs/hmasm/SRS011271.scaffolds.fa.bz2	596fc2de57601ec08a01fdee599d44bf	edd5a1f7f4e2d3529622c935fc7c524e	51152162	feces	male	1
faab18e1a137731cffda882560202236	SRS012849	158822939	faab18e1a137731cffda88256000d47b	http://downloads.hmpdacc.org/dacc/hhs/genome/microbiome/wgs/analysis/hmwgsqc/v2/SRS012849.tar.bz2,s3://nih-hmp-hhs/hmwgsqc2/SRS012849.tar.bz2	596fc2de57601ec08a01fdee59b47a85	ca9151d38b8044e672e66c109e719ab4	5509480845	feces	male	1
faab18e1a137731cffda88256020a300	SRS012902	158883629	faab18e1a137731cffda88256000dd13	http://downloads.hmpdacc.org/dacc/hhs/genome/microbiome/wgs/analysis/hmwgsqc/v2/SRS012902.tar.bz2,s3://nih-hmp-hhs/hmwgsqc2/SRS012902.tar.bz2	596fc2de57601ec08a01fdee59b483fd	ccb357d1fa93a811545c70f512531971	7253047686	feces	female	1
faab18e1a137731cffda882560788abb	SRS023176	158924089	faab18e1a137731cffda88256000e362	http://downloads.hmpdacc.org/dacc/hhs/genome/microbiome/wgs/analysis/hmwgsqc/v1/SRS023176.tar.bz2,s3://nih-hmp-hhs/hmasm/SRS023176.scaffolds.fa.bz2	596fc2de57601ec08a01fdee59aae95c	3715f9f15ddbe11f36e105485d35f0af	19751660	feces	male	2
faab18e1a137731cffda882560219901	SRS011302	158944319	faab18e1a137731cffda88256000edb0	http://downloads.hmpdacc.org/dacc/hhs/genome/microbiome/wgs/analysis/hmwgsqc/v1/SRS011302.tar.bz2,s3://nih-hmp-hhs/hmasm/SRS011302.scaffolds.fa.bz2	596fc2de57601ec08a01fdee599d4855	f5db49814f2bafb61e7310cc185b54d5	38120874	feces	female	1
faab18e1a137731cffda882560239173	SRS1041095	158964549	faab18e1a137731cffda88256000f883	http://downloads.hmpdacc.org/dacc/hhs/genome/microbiome/wgs/analysis/hmwgsqc/v2/SRS1041095.tar.bz2,s3://nih-hmp-hhs/hmwgsqc2/SRS1041095.tar.bz2	596fc2de57601ec08a01fdee59b5dc7a	22fe7800ae3bc40ed63541eafb6d7d80	2026879536	feces	male	1
faab18e1a137731cffda8825602240ed	SRS013098	158984779	faab18e1a137731cffda88256001079d	http://downloads.hmpdacc.org/dacc/hhs/genome/microbiome/wgs/analysis/hmwgsqc/v2/SRS013098.tar.bz2,s3://nih-hmp-hhs/hmwgsqc2/SRS013098.tar.bz2	596fc2de57601ec08a01fdee59b5855f	f49def5dfd931b69e6f161c23943bc56	12613374675	feces	female	1
faab18e1a137731cffda8825607bea8f	SRS023583	159005010	faab18e1a137731cffda882560010f68	http://downloads.hmpdacc.org/dacc/hhs/genome/microbiome/wgs/analysis/hmwgsqc/v2/SRS023583.tar.bz2,s3://nih-hmp-hhs/hmwgsqc2/SRS023583.tar.bz2	596fc2de57601ec08a01fdee59cc8613	50ee906bd3eb711c0972c6cf1c927973	6677970091	feces	female	2
faab18e1a137731cffda882560af7af7	SRS057480	159085930	faab18e1a137731cffda882560011711	http://downloads.hmpdacc.org/dacc/hhs/genome/microbiome/wgs/analysis/hmwgsqc/v2/SRS057480.tar.bz2,s3://nih-hmp-hhs/hmwgsqc2/SRS057480.tar.bz2	596fc2de57601ec08a01fdee59d81642	0f7c9619ec971aa058ceb9da5b122b8d	717877573	feces	female	2
faab18e1a137731cffda88256024508d	SRS1041112	159146620	faab18e1a137731cffda882560011bdf	http://downloads.hmpdacc.org/dacc/hhs/genome/microbiome/wgs/analysis/hmwgsqc/v2/SRS1041112.tar.bz2,s3://nih-hmp-hhs/hmwgsqc2/SRS1041112.tar.bz2	596fc2de57601ec08a01fdee59b5e4d4	7a00ac95cf81bc6cf0553fdfba7f2b1a	1691601779	feces	male	1
faab18e1a137731cffda88256026b813	SRS011529	159166850	faab18e1a137731cffda8825600127f0	http://downloads.hmpdacc.org/dacc/hhs/genome/microbiome/wgs/analysis/hmwgsqc/v1/SRS011529.tar.bz2,s3://nih-hmp-hhs/hmasm/SRS011529.scaffolds.fa.bz2	596fc2de57601ec08a01fdee599e089e	690aeaf18183c80049d84bfe7b830b47	41338630	feces	male	1
faab18e1a137731cffda88256025d2f7	SRS013476	159207311	faab18e1a137731cffda882560012baa	http://downloads.hmpdacc.org/dacc/hhs/genome/microbiome/wgs/analysis/hmwgsqc/v1/SRS013476.tar.bz2,s3://nih-hmp-hhs/hmasm/SRS013476.scaffolds.fa.bz2	596fc2de57601ec08a01fdee599dd057	1e329e601122ddbef43435db29122fb6	50916895	feces	male	1
faab18e1a137731cffda882560263413	SRS013521	159227541	faab18e1a137731cffda882560013829	http://downloads.hmpdacc.org/dacc/hhs/genome/microbiome/wgs/analysis/hmwgsqc/v2/SRS013521.tar.bz2,s3://nih-hmp-hhs/hmwgsqc2/SRS013521.tar.bz2	596fc2de57601ec08a01fdee59b61567	2bbfb2bdf0e3b9fa14ced883364a71e0	7858782296	feces	female	1
faab18e1a137731cffda882560236d6a	SRS011405	159247771	faab18e1a137731cffda88256001465c	http://downloads.hmpdacc.org/dacc/hhs/genome/microbiome/wgs/analysis/hmwgsqc/v2/SRS011405.tar.bz2,s3://nih-hmp-hhs/hmwgsqc2/SRS011405.tar.bz2	596fc2de57601ec08a01fdee59b5d844	d764dd5c06ea433c45075f970500edf5	8808562205	feces	female	1
faab18e1a137731cffda88256027d4c0	SRS013687	159268001	faab18e1a137731cffda8825600153a2	http://downloads.hmpdacc.org/dacc/hhs/genome/microbiome/wgs/analysis/hmwgsqc/v1/SRS013687.tar.bz2,s3://nih-hmp-hhs/hmasm/SRS013687.scaffolds.fa.bz2	596fc2de57601ec08a01fdee599e1bee	8d1a5f014822588004da1af7842d8a07	46828405	feces	male	1
faab18e1a137731cffda882560272a9f	SRS013638	159288231	faab18e1a137731cffda882560015e55	http://downloads.hmpdacc.org/dacc/hhs/genome/microbiome/wgs/analysis/hmwgsqc/v2/SRS013638.tar.bz2,s3://nih-hmp-hhs/hmwgsqc2/SRS013638.tar.bz2	596fc2de57601ec08a01fdee59b6731b	efc4c64acf5668b3fd7f42cd6ab6525a	4498548139	feces	male	1
faab18e1a137731cffda882560411732	SRS016840	159308461	faab18e1a137731cffda882560016b46	http://downloads.hmpdacc.org/dacc/hhs/genome/microbiome/wgs/analysis/hmwgsqc/v2/SRS016840.tar.bz2,s3://nih-hmp-hhs/hmwgsqc2/SRS016840.tar.bz2	596fc2de57601ec08a01fdee59bf7c5f	899406c339d6a07bf5d4af6ea157e87a	847894027	feces	male	1
faab18e1a137731cffda88256024b478	SRS013382	159328691	faab18e1a137731cffda882560016f76	http://downloads.hmpdacc.org/dacc/hhs/genome/microbiome/wgs/analysis/hmwgsqc/v2/SRS013382.tar.bz2,s3://nih-hmp-hhs/hmwgsqc2/SRS013382.tar.bz2	596fc2de57601ec08a01fdee59b5f99b	f2cf2a1c097af723bb8bc7bd75f3aec4	719208326	feces	male	1
faab18e1a137731cffda882560226ddc	SRS013158	159369152	faab18e1a137731cffda882560017cd5	http://downloads.hmpdacc.org/dacc/hhs/genome/microbiome/wgs/analysis/hmwgsqc/v2/SRS013158.tar.bz2,s3://nih-hmp-hhs/hmwgsqc2/SRS013158.tar.bz2	596fc2de57601ec08a01fdee59b59b08	fbccf546dfb3547c2d0609cbfc146002	8439526268	feces	male	1
faab18e1a137731cffda88256028430a	SRS1041118	159389382	faab18e1a137731cffda8825600189f5	http://downloads.hmpdacc.org/dacc/hhs/genome/microbiome/wgs/analysis/hmwgsqc/v2/SRS1041118.tar.bz2,s3://nih-hmp-hhs/hmwgsqc2/SRS1041118.tar.bz2	596fc2de57601ec08a01fdee59b6b466	2f50c8bc9cfd5bda3ad044a8dcf93f32	2182545273	feces	male	1
faab18e1a137731cffda8825603d55fd	SRS016438	159429842	faab18e1a137731cffda882560018a57	http://downloads.hmpdacc.org/dacc/hhs/genome/microbiome/wgs/analysis/hmwgsqc/v2/SRS016438.tar.bz2,s3://nih-hmp-hhs/hmwgsqc2/SRS016438.tar.bz2	596fc2de57601ec08a01fdee59be1d73	44097cab1d0a95c14d0dd39331cfb71d	7346531375	feces	male	1
faab18e1a137731cffda882560419596	SRS016897	159450072	faab18e1a137731cffda8825600190c4	http://downloads.hmpdacc.org/dacc/hhs/genome/microbiome/wgs/analysis/hmwgsqc/v2/SRS016897.tar.bz2,s3://nih-hmp-hhs/hmwgsqc2/SRS016897.tar.bz2	596fc2de57601ec08a01fdee59bf9622	c4d3279c295d7d33d7e2d323733d5b91	662934321	feces	male	1
faab18e1a137731cffda882560421166	SRS1041130	159470302	faab18e1a137731cffda8825600195dd	http://downloads.hmpdacc.org/dacc/hhs/genome/microbiome/wgs/analysis/hmwgsqc/v2/SRS1041130.tar.bz2,s3://nih-hmp-hhs/hmwgsqc2/SRS1041130.tar.bz2	596fc2de57601ec08a01fdee59bfb038	1aa5086829a551a89e5ca26d2a4a53d9	1845349697	feces	female	1
faab18e1a137731cffda882560428c3f	SRS016989_454	159490532	faab18e1a137731cffda88256001a40f	http://downloads.hmpdacc.org/dacc/hhs/genome/microbiome/wgs/analysis/hmhasm/v1/454/SRS016989_454.tar.bz2,ftp://public-ftp.ihmpdcc.org/HMHASM/454/SRS016989_454.tar.bz2	54a24ca84a57a7d5b06687939f7636fa	6e15843077e1321e49a80bdcbf937b9b	671494485	feces	male	1	Download failed. Not a WGS file
faab18e1a137731cffda88256044e8b3	SRS017247	159510762	faab18e1a137731cffda88256001b19a	http://downloads.hmpdacc.org/dacc/hhs/genome/microbiome/wgs/analysis/hmwgsqc/v1/SRS017247.tar.bz2,s3://nih-hmp-hhs/hmasm/SRS017247.scaffolds.fa.bz2	596fc2de57601ec08a01fdee59a422a7	54a5eab82e72db2a772b297fcd526442	17018183	feces	male	1
faab18e1a137731cffda8825604374e2	SRS017103	159551223	faab18e1a137731cffda88256001b7b9	http://downloads.hmpdacc.org/dacc/hhs/genome/microbiome/wgs/analysis/hmwgsqc/v1/SRS017103.tar.bz2,s3://nih-hmp-hhs/hmasm/SRS017103.scaffolds.fa.bz2	596fc2de57601ec08a01fdee59a3c68c	ad52013b585160c03177f563b7b3f34a	47139329	feces	male	1
faab18e1a137731cffda882560289402	SRS013800	159571453	faab18e1a137731cffda88256001be7d	http://downloads.hmpdacc.org/dacc/hhs/genome/microbiome/wgs/analysis/hmwgsqc/v2/SRS013800.tar.bz2,s3://nih-hmp-hhs/hmwgsqc2/SRS013800.tar.bz2	596fc2de57601ec08a01fdee59b6e37d	dfe83bc44e52ab176367008ecd4a2802	7797737041	feces	male	1
faab18e1a137731cffda88256022eaae	SRS013215_454	159591683	faab18e1a137731cffda88256001c2a4	http://downloads.hmpdacc.org/dacc/hhs/genome/microbiome/wgs/analysis/hmhasm/v1/454/SRS013215_454.tar.bz2,ftp://public-ftp.ihmpdcc.org/HMHASM/454/SRS013215_454.tar.bz2	54a24ca84a57a7d5b06687939f761e06	8a88fac23e545f4239e0408728254747	643446701	feces	male	1	Download failed. Not a WGS file
faab18e1a137731cffda882560420672	SRS016954	159611913	faab18e1a137731cffda88256001c4f6	http://downloads.hmpdacc.org/dacc/hhs/genome/microbiome/wgs/analysis/hmwgsqc/v2/SRS016954.tar.bz2,s3://nih-hmp-hhs/hmwgsqc2/SRS016954.tar.bz2	596fc2de57601ec08a01fdee59bfa58f	d4ecedcefb1300a259b8536e2924c1aa	8347179620	feces	male	1
faab18e1a137731cffda88256045470a	SRS017307	159632143	faab18e1a137731cffda88256001d1f8	http://downloads.hmpdacc.org/dacc/hhs/genome/microbiome/wgs/analysis/hmwgsqc/v1/SRS017307.tar.bz2,s3://nih-hmp-hhs/hmasm/SRS017307.scaffolds.fa.bz2	596fc2de57601ec08a01fdee59a42e31	96875f354287c2a3c2db16ca7d0d26d9	41582725	feces	male	1
faab18e1a137731cffda8825603cd2ab	SRS016381	159672603	faab18e1a137731cffda88256001d397	http://downloads.hmpdacc.org/dacc/hhs/genome/microbiome/wgs/analysis/hmwgsqc/v2/SRS016381.tar.bz2,s3://nih-hmp-hhs/hmwgsqc2/SRS016381.tar.bz2	596fc2de57601ec08a01fdee59bdfa69	f1d75c2bbab34b9df23210494dafef64	833132185	feces	male	1
faab18e1a137731cffda88256043dab8	SRS1041132	159713063	faab18e1a137731cffda88256001d840	http://downloads.hmpdacc.org/dacc/hhs/genome/microbiome/wgs/analysis/hmwgsqc/v2/SRS1041132.tar.bz2,s3://nih-hmp-hhs/hmwgsqc2/SRS1041132.tar.bz2	596fc2de57601ec08a01fdee59c03c18	15f2637488676d37e954503a33d4df92	1711518962	feces	female	1
faab18e1a137731cffda882560408347	SRS011586	159733294	faab18e1a137731cffda88256001df4f	http://downloads.hmpdacc.org/dacc/hhs/genome/microbiome/wgs/analysis/hmwgsqc/v1/SRS011586.tar.bz2,s3://nih-hmp-hhs/hmasm/SRS011586.scaffolds.fa.bz2	596fc2de57601ec08a01fdee59a3742c	641094595cd6562d09cb4f361b9b7082	43664173	feces	female	1
faab18e1a137731cffda8825603df169	SRS016517	159753524	faab18e1a137731cffda88256001ed14	http://downloads.hmpdacc.org/dacc/hhs/genome/microbiome/wgs/analysis/hmwgsqc/v2/SRS016517.tar.bz2,s3://nih-hmp-hhs/hmwgsqc2/SRS016517.tar.bz2	596fc2de57601ec08a01fdee59be6e13	8929d781d7d4055716238648de8cb7ae	8831118088	feces	female	1
faab18e1a137731cffda88256044785d	SRS017191	159814214	faab18e1a137731cffda88256001fad6	http://downloads.hmpdacc.org/dacc/hhs/genome/microbiome/wgs/analysis/hmwgsqc/v1/SRS017191.tar.bz2,s3://nih-hmp-hhs/hmasm/SRS017191.scaffolds.fa.bz2	596fc2de57601ec08a01fdee59a3f6f6	50089d990bfbba374757681b2acd4d52	31437083	feces	male	1
faab18e1a137731cffda8825603e74a0	SRS016585	159915365	faab18e1a137731cffda88256001ff7a	http://downloads.hmpdacc.org/dacc/hhs/genome/microbiome/wgs/analysis/hmwgsqc/v2/SRS016585.tar.bz2,s3://nih-hmp-hhs/hmwgsqc2/SRS016585.tar.bz2	596fc2de57601ec08a01fdee59bed638	ae5b7e39122f50dd28ce9ced3cc9ab98	8506928512	feces	female	1
faab18e1a137731cffda8825603ecfe1	SRS016629	160036745	faab18e1a137731cffda882560020c9a	http://downloads.hmpdacc.org/dacc/hhs/genome/microbiome/wgs/analysis/hmwgsqc/v2/SRS016629.tar.bz2,s3://nih-hmp-hhs/hmwgsqc2/SRS016629.tar.bz2	596fc2de57601ec08a01fdee59beec84	0e69f919d9b2e9fa9ff57a3bf581b1e2	667764945	feces	female	1
faab18e1a137731cffda8825604b39b0	SRS018049	160056975	faab18e1a137731cffda882560021bd2	http://downloads.hmpdacc.org/dacc/hhs/genome/microbiome/wgs/analysis/hmwgsqc/v2/SRS018049.tar.bz2,s3://nih-hmp-hhs/hmwgsqc2/SRS018049.tar.bz2	596fc2de57601ec08a01fdee59c21123	4d8d959f39c8fc5b4e6366764e223a7a	2814015109	feces	male	1
faab18e1a137731cffda882560a0ad95	SRS058268	160097436	faab18e1a137731cffda882560021c4c	http://downloads.hmpdacc.org/dacc/hhs/genome/microbiome/wgs/analysis/hmwgsqc/v2/SRS058268.tar.bz2,s3://nih-hmp-hhs/hmwgsqc2/SRS058268.tar.bz2	596fc2de57601ec08a01fdee59d5f766	aaf6bc739429ff3dd92c26bdcd088484	608920866	feces	male	2
faab18e1a137731cffda8825604ba15c	SRS018133	160158126	faab18e1a137731cffda88256002330b	http://downloads.hmpdacc.org/dacc/hhs/genome/microbiome/wgs/analysis/hmwgsqc/v2/SRS018133.tar.bz2,s3://nih-hmp-hhs/hmwgsqc2/SRS018133.tar.bz2	596fc2de57601ec08a01fdee59c22585	35332f63c242a7b0093aee8dca63930c	8372215007	feces	male	1
faab18e1a137731cffda8825604d81a2	SRS018351	160178356	faab18e1a137731cffda882560023e36	http://downloads.hmpdacc.org/dacc/hhs/genome/microbiome/wgs/analysis/hmwgsqc/v2/SRS018351.tar.bz2,s3://nih-hmp-hhs/hmwgsqc2/SRS018351.tar.bz2	596fc2de57601ec08a01fdee59c25af6	47583391fb44b8d03afbff2e26a33218	7619945198	feces	male	1
faab18e1a137731cffda8825604dd8e1	SRS018427	160218816	faab18e1a137731cffda8825600242a5	http://downloads.hmpdacc.org/dacc/hhs/genome/microbiome/wgs/analysis/hmwgsqc/v2/SRS018427.tar.bz2,s3://nih-hmp-hhs/hmwgsqc2/SRS018427.tar.bz2	596fc2de57601ec08a01fdee59c2782a	3a09e4d580cdf5d6b825ff410f925f98	7211876581	feces	male	1
faab18e1a137731cffda882560f3b20b	SRS100907	160259276	faab18e1a137731cffda882560025884	http://downloads.hmpdacc.org/dacc/hhs/genome/microbiome/wgs/analysis/hmwgsqc/v2/SRS100907.tar.bz2,s3://nih-hmp-hhs/hmwgsqc2/SRS100907.tar.bz2	596fc2de57601ec08a01fdee59e65ffd	62e7c2610b6ecfef5042f3ee5c687def	662102853	feces	female	2
faab18e1a137731cffda882560464cc1	SRS017433	160319967	faab18e1a137731cffda8825600261ea	http://downloads.hmpdacc.org/dacc/hhs/genome/microbiome/wgs/analysis/hmwgsqc/v1/SRS017433.tar.bz2,s3://nih-hmp-hhs/hmasm/SRS017433.scaffolds.fa.bz2	596fc2de57601ec08a01fdee59a436f7	248ffbd498a628f71f5ac830c01c9e7b	32845396	feces	female	1	Large file cause pipeline crash
faab18e1a137731cffda8825604d25fe	SRS018313	160380657	faab18e1a137731cffda8825600274d0	http://downloads.hmpdacc.org/dacc/hhs/genome/microbiome/wgs/analysis/hmwgsqc/v1/SRS018313.tar.bz2,s3://nih-hmp-hhs/hmasm/SRS018313.scaffolds.fa.bz2	596fc2de57601ec08a01fdee59a4f70c	fe33973843cba78a5f0d64e586f9865b	19722640	feces	male	1	Large file cause pipeline crash
faab18e1a137731cffda8825606094a5	SRS020233	160400887	faab18e1a137731cffda882560028083	http://downloads.hmpdacc.org/dacc/hhs/genome/microbiome/wgs/analysis/hmwgsqc/v1/SRS020233.tar.bz2,s3://nih-hmp-hhs/hmasm/SRS020233.scaffolds.fa.bz2	596fc2de57601ec08a01fdee59a95b5b	8de02cfa26aafc461b906d288a5e2153	65230043	feces	male	1
faab18e1a137731cffda8825603fcf2a	SRS016753	160421117	faab18e1a137731cffda882560028da5	http://downloads.hmpdacc.org/dacc/hhs/genome/microbiome/wgs/analysis/hmwgsqc/v2/SRS016753.tar.bz2,s3://nih-hmp-hhs/hmwgsqc2/SRS016753.tar.bz2	596fc2de57601ec08a01fdee59bf5a66	e19674905ca2c05584d8202cb470a8e7	7927683465	feces	male	1
faab18e1a137731cffda88256049a373	SRS017859	160441347	faab18e1a137731cffda882560029b3b	http://downloads.hmpdacc.org/dacc/hhs/genome/microbiome/wgs/analysis/hmwgsqc/v2/SRS017859.tar.bz2,s3://nih-hmp-hhs/hmwgsqc2/SRS017859.tar.bz2	596fc2de57601ec08a01fdee59c1faa9	f1aba7b4a74cb3061a2b90793870a174	3107045599	feces	male	1
faab18e1a137731cffda88256047aa7f	SRS017622	160461578	faab18e1a137731cffda88256002a990	http://downloads.hmpdacc.org/dacc/hhs/genome/microbiome/wgs/analysis/hmwgsqc/v2/SRS017622.tar.bz2,s3://nih-hmp-hhs/hmwgsqc2/SRS017622.tar.bz2	596fc2de57601ec08a01fdee59c1301a	b40dbc6a21396a923a16cd4bee5467f8	755058480	feces	male	1
faab18e1a137731cffda88256045caad	SRS017375	160481808	faab18e1a137731cffda88256002ace2	http://downloads.hmpdacc.org/dacc/hhs/genome/microbiome/wgs/analysis/hmwgsqc/v2/SRS017375.tar.bz2,s3://nih-hmp-hhs/hmwgsqc2/SRS017375.tar.bz2	596fc2de57601ec08a01fdee59c0b999	3b9581b549f0cc4354a4e75679c0a9fc	665697606	feces	male	1
faab18e1a137731cffda882560470e96	SRS017521	160502038	faab18e1a137731cffda88256002ba12	http://downloads.hmpdacc.org/dacc/hhs/genome/microbiome/wgs/analysis/hmwgsqc/v1/SRS017521.tar.bz2,s3://nih-hmp-hhs/hmasm/SRS017521.scaffolds.fa.bz2	596fc2de57601ec08a01fdee59a462de	83a6e0b8e5599409d8e61f663297c190	55927925	feces	female	1
faab18e1a137731cffda88256048a3e3	SRS017745	160542498	faab18e1a137731cffda88256002be82	http://downloads.hmpdacc.org/dacc/hhs/genome/microbiome/wgs/analysis/hmwgsqc/v2/SRS017745.tar.bz2,s3://nih-hmp-hhs/hmwgsqc2/SRS017745.tar.bz2	596fc2de57601ec08a01fdee59c18a64	97501ff501b3dfa319bcd622e1d822fd	770063351	feces	male	1
faab18e1a137731cffda882560483a39	SRS017701	160582958	faab18e1a137731cffda88256002c85a	http://downloads.hmpdacc.org/dacc/hhs/genome/microbiome/wgs/analysis/hmwgsqc/v1/SRS017701.tar.bz2,s3://nih-hmp-hhs/hmasm/SRS017701.scaffolds.fa.bz2	596fc2de57601ec08a01fdee59a49621	34c0e07987281b865b4958aa3ff0cc0f	34339177	feces	female	1
faab18e1a137731cffda8825604940ed	SRS017821	160603188	faab18e1a137731cffda88256002d282	http://downloads.hmpdacc.org/dacc/hhs/genome/microbiome/wgs/analysis/hmwgsqc/v2/SRS017821.tar.bz2,s3://nih-hmp-hhs/hmwgsqc2/SRS017821.tar.bz2	596fc2de57601ec08a01fdee59c1e465	5bd1b98557bcbd8d78d04e4c5af882cf	7183549186	feces	male	1
faab18e1a137731cffda8825605eeb4c	SRS019968	160643649	faab18e1a137731cffda88256002daa2	http://downloads.hmpdacc.org/dacc/hhs/genome/microbiome/wgs/analysis/hmwgsqc/v2/SRS019968.tar.bz2,s3://nih-hmp-hhs/hmwgsqc2/SRS019968.tar.bz2	596fc2de57601ec08a01fdee59c920bb	36ed996c820593df09d2576286bd6483	7486543018	feces	female	1
faab18e1a137731cffda88256060fe6b	SRS020271	160663879	faab18e1a137731cffda88256002dbe2	http://downloads.hmpdacc.org/dacc/hhs/genome/microbiome/wgs/analysis/hmwgsqc/v2/SRS020271.tar.bz2,s3://nih-hmp-hhs/hmwgsqc2/SRS020271.tar.bz2	596fc2de57601ec08a01fdee59c992a9	21b9db4e0bd41f2512484222b8507331	755823884	feces	male	1
faab18e1a137731cffda88256061f84a	SRS020394	160684109	faab18e1a137731cffda88256002dd4a	http://downloads.hmpdacc.org/dacc/hhs/genome/microbiome/wgs/analysis/hmwgsqc/v2/SRS020394.tar.bz2,s3://nih-hmp-hhs/hmwgsqc2/SRS020394.tar.bz2	596fc2de57601ec08a01fdee59c9d8db	ab11dc69eafe87d3725b887f26178750	3114900022	feces	male	1
faab18e1a137731cffda8825606189f7	SRS020328	160704339	faab18e1a137731cffda88256002ea43	http://downloads.hmpdacc.org/dacc/hhs/genome/microbiome/wgs/analysis/hmwgsqc/v1/SRS020328.tar.bz2,s3://nih-hmp-hhs/hmasm/SRS020328.scaffolds.fa.bz2	596fc2de57601ec08a01fdee59a96bd4	54363635a712598d7b0e9235849b4193	53545856	feces	female	1
faab18e1a137731cffda88256065ae75	SRS020869	160765029	faab18e1a137731cffda882560030026	http://downloads.hmpdacc.org/dacc/hhs/genome/microbiome/wgs/analysis/hmwgsqc/v1/SRS020869.tar.bz2,s3://nih-hmp-hhs/hmasm/SRS020869.scaffolds.fa.bz2	596fc2de57601ec08a01fdee59a9ce2f	c3512cc1711857ff827531bd5f5e06a9	51152095	feces	male	1
faab18e1a137731cffda88256062c488	SRS020508	160845950	faab18e1a137731cffda882560031bb7	http://downloads.hmpdacc.org/dacc/hhs/genome/microbiome/wgs/analysis/hmwgsqc/v2/SRS020508.tar.bz2,s3://nih-hmp-hhs/hmwgsqc2/SRS020508.tar.bz2	596fc2de57601ec08a01fdee59c9ff2e	b35b108da89c4bd61b78295716084bd8	668051294	feces	male	1
faab18e1a137731cffda88256063c3cb	SRS020622	160947100	faab18e1a137731cffda882560034c4b	http://downloads.hmpdacc.org/dacc/hhs/genome/microbiome/wgs/analysis/hmwgsqc/v2/SRS020622.tar.bz2,s3://nih-hmp-hhs/hmwgsqc2/SRS020622.tar.bz2	596fc2de57601ec08a01fdee59ca0d8b	918320b000f270be0df1ad51b042056a	6377959433	feces	male	1
faab18e1a137731cffda882560f8b4f6	SRS1055034	160967330	faab18e1a137731cffda882560034db0	http://downloads.hmpdacc.org/dacc/hhs/genome/microbiome/wgs/analysis/hmwgsqc/v2/SRS1055034.tar.bz2,s3://nih-hmp-hhs/hmwgsqc2/SRS1055034.tar.bz2	596fc2de57601ec08a01fdee59e789a1	92a4a28f0f74497a7edaa937577408cb	1341801427	feces	male	3
596fc2de57601ec08a01fdee592b940d	SRS893380	160987560	faab18e1a137731cffda8825600357bd	http://downloads.hmpdacc.org/dacc/hhs/genome/microbiome/wgs/analysis/hmwgsqc/v2/SRS893380.tar.bz2,s3://nih-hmp-hhs/hmwgsqc2/SRS893380.tar.bz2	596fc2de57601ec08a01fdee59f4f63f	c35f65921e3bb8ea80d1f083b8aec87f	2470253558	feces	male	3
faab18e1a137731cffda88256067e486	SRS021153	161007791	faab18e1a137731cffda88256003582d	http://downloads.hmpdacc.org/dacc/hhs/genome/microbiome/wgs/analysis/hmwgsqc/v2/SRS021153.tar.bz2,s3://nih-hmp-hhs/hmwgsqc2/SRS021153.tar.bz2	596fc2de57601ec08a01fdee59ca5473	39c2df9cd3b02f22cae82541ccf99f5d	5009352700	feces	female	1
faab18e1a137731cffda882560fa1720	SRS893382	161068481	faab18e1a137731cffda882560035c18	http://downloads.hmpdacc.org/dacc/hhs/genome/microbiome/wgs/analysis/hmwgsqc/v2/SRS893382.tar.bz2,s3://nih-hmp-hhs/hmwgsqc2/SRS893382.tar.bz2	596fc2de57601ec08a01fdee59e7af3a	ece19cf25dec24ebcc22983d7b2d6017	2369263329	feces	male	2
faab18e1a137731cffda88256068845f	SRS021219	161230322	faab18e1a137731cffda88256003607a	http://downloads.hmpdacc.org/dacc/hhs/genome/microbiome/wgs/analysis/hmwgsqc/v2/SRS021219.tar.bz2,s3://nih-hmp-hhs/hmwgsqc2/SRS021219.tar.bz2	596fc2de57601ec08a01fdee59ca5fdd	47a1b4b3f014eb9e3667af4a30d53acf	8205333511	feces	female	1	Large file cause pipeline crash
faab18e1a137731cffda882560b02573	SRS053356	161412393	faab18e1a137731cffda88256003953b	http://downloads.hmpdacc.org/dacc/hhs/genome/microbiome/wgs/analysis/hmwgsqc/v2/SRS053356.tar.bz2,s3://nih-hmp-hhs/hmwgsqc2/SRS053356.tar.bz2	596fc2de57601ec08a01fdee59d81c08	8058e7fe9de1d1d5138f08a471ab3a55	4592961297	feces	male	2
faab18e1a137731cffda8825606ce60c	SRS893383	161473083	faab18e1a137731cffda88256003a129	http://downloads.hmpdacc.org/dacc/hhs/genome/microbiome/wgs/analysis/hmwgsqc/v2/SRS893383.tar.bz2,s3://nih-hmp-hhs/hmwgsqc2/SRS893383.tar.bz2	596fc2de57601ec08a01fdee59ca9f6a	d9ba316abb8eaf3cc705e10e12ce01c0	3511438812	feces	female	1
faab18e1a137731cffda882560ac1ae2	SRS054352	161554003	faab18e1a137731cffda88256003b1a5	http://downloads.hmpdacc.org/dacc/hhs/genome/microbiome/wgs/analysis/hmwgsqc/v2/SRS054352.tar.bz2,s3://nih-hmp-hhs/hmwgsqc2/SRS054352.tar.bz2	596fc2de57601ec08a01fdee59d7ad26	5d6588226a1f7261f7cfa0b7008f722d	6064274388	feces	male	2
596fc2de57601ec08a01fdee593ca93e	SRS1055095	162469177	faab18e1a137731cffda88256003bfeb	http://downloads.hmpdacc.org/dacc/hhs/genome/microbiome/wgs/analysis/hmwgsqc/v2/SRS1055095.tar.bz2,s3://nih-hmp-hhs/hmwgsqc2/SRS1055095.tar.bz2	596fc2de57601ec08a01fdee59f8cdf2	781e8161735bd170366ab57816d1f835	510684695	feces	male	2
faab18e1a137731cffda8825608f97f7	SRS043768	178713055	faab18e1a137731cffda88256003d2d9	http://downloads.hmpdacc.org/dacc/hhs/genome/microbiome/wgs/analysis/hmwgsqc/v2/SRS043768.tar.bz2,s3://nih-hmp-hhs/hmwgsqc2/SRS043768.tar.bz2	596fc2de57601ec08a01fdee59d0ccd4	5f205c0dc99be3d070637bd0dde932ec	4670585811	feces	female	1
596fc2de57601ec08a01fdee591fe9f6	SRS893342	182518224	faab18e1a137731cffda88256003de0e	http://downloads.hmpdacc.org/dacc/hhs/genome/microbiome/wgs/analysis/hmwgsqc/v2/SRS893342.tar.bz2,s3://nih-hmp-hhs/hmwgsqc2/SRS893342.tar.bz2	596fc2de57601ec08a01fdee59f1ea70	824fa5449dfadb9bd783262cfaf19c79	1727644335	feces	female	2
596fc2de57601ec08a01fdee59099743	SRS893285	188816475	faab18e1a137731cffda88256003f3cf	http://downloads.hmpdacc.org/dacc/hhs/genome/microbiome/wgs/analysis/hmwgsqc/v2/SRS893285.tar.bz2,s3://nih-hmp-hhs/hmwgsqc2/SRS893285.tar.bz2	596fc2de57601ec08a01fdee59e9d5d0	2a9a95cfbfd6f22813a3bbb65ae0fc7e	1673987560	feces	female	2
596fc2de57601ec08a01fdee59068363	SRS1055049	195044680	faab18e1a137731cffda88256003f5d6	http://downloads.hmpdacc.org/dacc/hhs/genome/microbiome/wgs/analysis/hmwgsqc/v2/SRS1055049.tar.bz2,s3://nih-hmp-hhs/hmwgsqc2/SRS1055049.tar.bz2	596fc2de57601ec08a01fdee59e8e118	8bbdb8dadfdfdcd8a893b7892c5eaaeb	2039739599	feces	female	2
faab18e1a137731cffda882560f4d21e	SRS1054928	206906765	faab18e1a137731cffda88256003f71a	http://downloads.hmpdacc.org/dacc/hhs/genome/microbiome/wgs/analysis/hmwgsqc/v2/SRS1054928.tar.bz2,s3://nih-hmp-hhs/hmwgsqc2/SRS1054928.tar.bz2	596fc2de57601ec08a01fdee59e68213	b2e560607bbd3fd7f23cc953d8af0632	2953239976	feces	female	2
596fc2de57601ec08a01fdee591bbb6a	SRS143466	208027353	faab18e1a137731cffda88256003f9e9	http://downloads.hmpdacc.org/dacc/hhs/genome/microbiome/wgs/analysis/hmwgsqc/v2/SRS143466.tar.bz2,s3://nih-hmp-hhs/hmwgsqc2/SRS143466.tar.bz2	596fc2de57601ec08a01fdee59f03594	716f9ba2121ba032e5abbe1559d1380a	4144498478	feces	female	2
faab18e1a137731cffda882560c34deb	SRS075716	234447334	faab18e1a137731cffda882560040f91	http://downloads.hmpdacc.org/dacc/hhs/genome/microbiome/wgs/analysis/hmwgsqc/v2/SRS075716.tar.bz2,s3://nih-hmp-hhs/hmwgsqc2/SRS075716.tar.bz2	596fc2de57601ec08a01fdee59db3e15	9b402885ee51a020de9e5c26e8e04d6f	2783875279	feces	female	1
faab18e1a137731cffda882560f46dac	SRS893231	241812656	faab18e1a137731cffda882560041132	http://downloads.hmpdacc.org/dacc/hhs/genome/microbiome/wgs/analysis/hmwgsqc/v2/SRS893231.tar.bz2,s3://nih-hmp-hhs/hmwgsqc2/SRS893231.tar.bz2	596fc2de57601ec08a01fdee59e664e3	0b2246c024476912142bec86c5ecf1fb	1537913931	feces	female	1
faab18e1a137731cffda88256079f1d9	SRS023346	246515023	faab18e1a137731cffda882560041c2a	http://downloads.hmpdacc.org/dacc/hhs/genome/microbiome/wgs/analysis/hmwgsqc/v1/SRS023346.tar.bz2,s3://nih-hmp-hhs/hmasm/SRS023346.scaffolds.fa.bz2	596fc2de57601ec08a01fdee59aaf481	8b10815ef21bbe2946474a07e9f3393b	15507957	feces	female	1
596fc2de57601ec08a01fdee593e74d7	SRS147977	256789458	faab18e1a137731cffda8825600428d7	http://downloads.hmpdacc.org/dacc/hhs/genome/microbiome/wgs/analysis/hmwgsqc/v2/SRS147977.tar.bz2,s3://nih-hmp-hhs/hmwgsqc2/SRS147977.tar.bz2	596fc2de57601ec08a01fdee59f948a5	bfcb4e49e7464637adf547c11adf5a1b	3893754280	feces	female	2
faab18e1a137731cffda882560b6ecb7	SRS065176	257905678	faab18e1a137731cffda882560042a45	http://downloads.hmpdacc.org/dacc/hhs/genome/microbiome/wgs/analysis/hmwgsqc/v2/SRS065176.tar.bz2,s3://nih-hmp-hhs/hmwgsqc2/SRS065176.tar.bz2	596fc2de57601ec08a01fdee59d8ea51	4e8d83d9baa9b79b6585711b2c1ed30b	3729333855	feces	female	1
faab18e1a137731cffda882560d48fac	SRS077231	268204421	faab18e1a137731cffda882560042aed	http://downloads.hmpdacc.org/dacc/hhs/genome/microbiome/wgs/analysis/hmwgsqc/v2/SRS077231.tar.bz2,s3://nih-hmp-hhs/hmwgsqc2/SRS077231.tar.bz2	596fc2de57601ec08a01fdee59e0319e	9171d1bc7fdacc57920304ff74f6943b	3881532707	feces	male	1
faab18e1a137731cffda8825608f414d	SRS046810	275382046	faab18e1a137731cffda8825600442d2	http://downloads.hmpdacc.org/dacc/hhs/genome/microbiome/wgs/analysis/hmwgsqc/v2/SRS046810.tar.bz2,s3://nih-hmp-hhs/hmwgsqc2/SRS046810.tar.bz2	596fc2de57601ec08a01fdee59d0be31	d76aeda60d6468db21f748b928e51950	434153415	feces	male	1
faab18e1a137731cffda882560998aef	SRS055966	289996019	faab18e1a137731cffda882560045384	http://downloads.hmpdacc.org/dacc/hhs/genome/microbiome/wgs/analysis/hmwgsqc/v2/SRS055966.tar.bz2,s3://nih-hmp-hhs/hmwgsqc2/SRS055966.tar.bz2	596fc2de57601ec08a01fdee59d3cb43	66aa12952c29d47fa46b197b02a47d21	4195821303	feces	male	1
faab18e1a137731cffda882560d9b520	SRS097920	305070461	faab18e1a137731cffda882560046e80	http://downloads.hmpdacc.org/dacc/hhs/genome/microbiome/wgs/analysis/hmwgsqc/v2/SRS097920.tar.bz2,s3://nih-hmp-hhs/hmwgsqc2/SRS097920.tar.bz2	596fc2de57601ec08a01fdee59e1ef10	7f46cc28ac73db785012f9bb549015ee	4888884879	feces	male	1
596fc2de57601ec08a01fdee590e77b5	SRS1055056	316129862	faab18e1a137731cffda8825600475cd	http://downloads.hmpdacc.org/dacc/hhs/genome/microbiome/wgs/analysis/hmwgsqc/v2/SRS1055056.tar.bz2,s3://nih-hmp-hhs/hmwgsqc2/SRS1055056.tar.bz2	596fc2de57601ec08a01fdee59ebb402	e7ad1c600f2976ef5cc3d09f2da8fa81	1194478968	feces	female	1
faab18e1a137731cffda882560b951d4	SRS064973	336497421	faab18e1a137731cffda882560047c83	http://downloads.hmpdacc.org/dacc/hhs/genome/microbiome/wgs/analysis/hmwgsqc/v2/SRS064973.tar.bz2,s3://nih-hmp-hhs/hmwgsqc2/SRS064973.tar.bz2	596fc2de57601ec08a01fdee59d918eb	148d0955a3f0b21cda670fd7de7adeef	5698842046	feces	male	2
faab18e1a137731cffda8825609a5f46	SRS054590	338793263	faab18e1a137731cffda8825600486c6	http://downloads.hmpdacc.org/dacc/hhs/genome/microbiome/wgs/analysis/hmwgsqc/v1/SRS054590.tar.bz2,s3://nih-hmp-hhs/hmasm/SRS054590.scaffolds.fa.bz2	596fc2de57601ec08a01fdee59b00d4a	0b6f2cd0e53f00af8db9710fa3dbd874	12671442	feces	female	1
faab18e1a137731cffda8825605e10fe	SRS057049	355657046	faab18e1a137731cffda882560048e03	http://downloads.hmpdacc.org/dacc/hhs/genome/microbiome/wgs/analysis/hmwgsqc/v2/SRS057049.tar.bz2,s3://nih-hmp-hhs/hmwgsqc2/SRS057049.tar.bz2	596fc2de57601ec08a01fdee59c90189	fee2c9f5beaabed9f2fcd00450d7d705	3692294	feces	male	1	Quality filtering (MOCAT) left no read
faab18e1a137731cffda882560d88efa	SRS077641	360880230	faab18e1a137731cffda882560049da3	http://downloads.hmpdacc.org/dacc/hhs/genome/microbiome/wgs/analysis/hmwgsqc/v2/SRS077641.tar.bz2,s3://nih-hmp-hhs/hmwgsqc2/SRS077641.tar.bz2	596fc2de57601ec08a01fdee59e16ee4	3b201864de2ae6da5dd8a9b8b7c9f8d1	5368337006	feces	female	1
596fc2de57601ec08a01fdee5905f670	SRS893378	366487741	faab18e1a137731cffda882560049fe9	http://downloads.hmpdacc.org/dacc/hhs/genome/microbiome/wgs/analysis/hmwgsqc/v2/SRS893378.tar.bz2,s3://nih-hmp-hhs/hmwgsqc2/SRS893378.tar.bz2	596fc2de57601ec08a01fdee59e8aeb8	2cf7b62a12d0ecd2d7a3f6b433e2c3b6	2908781048	feces	female	1
faab18e1a137731cffda882560c4186e	SRS075773	367712035	faab18e1a137731cffda88256004a942	http://downloads.hmpdacc.org/dacc/hhs/genome/microbiome/wgs/analysis/hmwgsqc/v2/SRS075773.tar.bz2,s3://nih-hmp-hhs/hmwgsqc2/SRS075773.tar.bz2	596fc2de57601ec08a01fdee59db64c5	217a41745f1b58abf1aeee80d49321a9	4778034651	feces	male	1
faab18e1a137731cffda882560862947	SRS024663	368533040	faab18e1a137731cffda88256004aea6	http://downloads.hmpdacc.org/dacc/hhs/genome/microbiome/wgs/analysis/hmwgsqc/v2/SRS024663.tar.bz2,s3://nih-hmp-hhs/hmwgsqc2/SRS024663.tar.bz2	596fc2de57601ec08a01fdee59cf3770	e29b37e44d71772d9bf760ed9105d329	6418719039	feces	male	1
faab18e1a137731cffda8825605e6446	SRS055017	370027359	faab18e1a137731cffda88256004bc05	http://downloads.hmpdacc.org/dacc/hhs/genome/microbiome/wgs/analysis/hmwgsqc/v2/SRS055017.tar.bz2,s3://nih-hmp-hhs/hmwgsqc2/SRS055017.tar.bz2	596fc2de57601ec08a01fdee59c90f87	6afb402ce6cb67c88416f15ff0158a5b	3998542276	feces	male	1
faab18e1a137731cffda88256074d4c8	SRS022713	370425937	faab18e1a137731cffda88256004c73e	http://downloads.hmpdacc.org/dacc/hhs/genome/microbiome/wgs/analysis/hmwgsqc/v1/SRS022713.tar.bz2,s3://nih-hmp-hhs/hmasm/SRS022713.scaffolds.fa.bz2	596fc2de57601ec08a01fdee59aac1dd	ec7f99c4e0cde99528f2b15cde98a09b	17462835	feces	female	1
faab18e1a137731cffda88256095a1e4	SRS046502	375450439	faab18e1a137731cffda88256004c811	http://downloads.hmpdacc.org/dacc/hhs/genome/microbiome/wgs/analysis/hmwgsqc/v2/SRS046502.tar.bz2,s3://nih-hmp-hhs/hmwgsqc2/SRS046502.tar.bz2	596fc2de57601ec08a01fdee59d27610	bf56fc608398186a87fba33e33579628	2026567142	feces	female	1
faab18e1a137731cffda8825605bede5	SRS045713	404239096	faab18e1a137731cffda88256004db77	http://downloads.hmpdacc.org/dacc/hhs/genome/microbiome/wgs/analysis/hmwgsqc/v2/SRS045713.tar.bz2,s3://nih-hmp-hhs/hmwgsqc2/SRS045713.tar.bz2	596fc2de57601ec08a01fdee59c80229	6b5839175e540de96a6e7045ab918147	7769376975	feces	male	1
596fc2de57601ec08a01fdee593042ca	SRS893369	441369442	faab18e1a137731cffda88256004fb68	http://downloads.hmpdacc.org/dacc/hhs/genome/microbiome/wgs/analysis/hmwgsqc/v2/SRS893369.tar.bz2,s3://nih-hmp-hhs/hmwgsqc2/SRS893369.tar.bz2	596fc2de57601ec08a01fdee59f56c3f	8b1ca8a8349c45eadd1fda289f918dca	1376522615	feces	female	3
faab18e1a137731cffda882560b8c4ec	SRS063190	451588811	faab18e1a137731cffda88256004ff9d	http://downloads.hmpdacc.org/dacc/hhs/genome/microbiome/wgs/analysis/hmwgsqc/v2/SRS063190.tar.bz2,s3://nih-hmp-hhs/hmwgsqc2/SRS063190.tar.bz2	596fc2de57601ec08a01fdee59d9120f	1b723eb9bf66e26fa248115af83f2459	3377237636	feces	female	1
faab18e1a137731cffda8825608cdc94	SRS047433	465578759	faab18e1a137731cffda882560050a4b	http://downloads.hmpdacc.org/dacc/hhs/genome/microbiome/wgs/analysis/hmwgsqc/v2/SRS047433.tar.bz2,s3://nih-hmp-hhs/hmwgsqc2/SRS047433.tar.bz2	596fc2de57601ec08a01fdee59d2a4cd	d742fe3cb30f17a269be224a53a48baa	2755190489	feces	female	1
faab18e1a137731cffda882560de9ff2	SRS893259	486505039	faab18e1a137731cffda882560050fd7	http://downloads.hmpdacc.org/dacc/hhs/genome/microbiome/wgs/analysis/hmwgsqc/v2/SRS893259.tar.bz2,s3://nih-hmp-hhs/hmwgsqc2/SRS893259.tar.bz2	596fc2de57601ec08a01fdee59e2e9c4	1835c6231aeafba9c76e83d1bb34ea0c	1913957389	feces	male	1
faab18e1a137731cffda882560c54ee9	SRS075878	488228756	faab18e1a137731cffda8825600513c7	http://downloads.hmpdacc.org/dacc/hhs/genome/microbiome/wgs/analysis/hmwgsqc/v2/SRS075878.tar.bz2,s3://nih-hmp-hhs/hmwgsqc2/SRS075878.tar.bz2	596fc2de57601ec08a01fdee59dbd24a	b4658106b65720e2b8a632b75eb8c94e	5748308397	feces	female	1
faab18e1a137731cffda8825605cddaa	SRS053335	508703490	faab18e1a137731cffda88256005245b	http://downloads.hmpdacc.org/dacc/hhs/genome/microbiome/wgs/analysis/hmwgsqc/v2/SRS053335.tar.bz2,s3://nih-hmp-hhs/hmwgsqc2/SRS053335.tar.bz2	596fc2de57601ec08a01fdee59c86db7	a56ffc86f97768c45c39e9c3697f0bc1	7821707918	feces	female	1
faab18e1a137731cffda88256092097d	SRS046068	516889361	faab18e1a137731cffda8825600537f3	http://downloads.hmpdacc.org/dacc/hhs/genome/microbiome/wgs/analysis/hmwgsqc/v2/SRS046068.tar.bz2,s3://nih-hmp-hhs/hmwgsqc2/SRS046068.tar.bz2	596fc2de57601ec08a01fdee59d18669	e5a129850a40588fe2cb2ed758b4e08e	2610446740	feces	male	1
faab18e1a137731cffda88256099eaed	SRS043841	517810313	faab18e1a137731cffda882560054170	http://downloads.hmpdacc.org/dacc/hhs/genome/microbiome/wgs/analysis/hmwgsqc/v2/SRS043841.tar.bz2,s3://nih-hmp-hhs/hmwgsqc2/SRS043841.tar.bz2	596fc2de57601ec08a01fdee59d3f335	81f9ca3e6f9a2b2ef709500a4c271723	2413892940	feces	male	1
faab18e1a137731cffda882560db3e22	SRS098061	525622796	faab18e1a137731cffda882560055156	http://downloads.hmpdacc.org/dacc/hhs/genome/microbiome/wgs/analysis/hmwgsqc/v2/SRS098061.tar.bz2,s3://nih-hmp-hhs/hmwgsqc2/SRS098061.tar.bz2	596fc2de57601ec08a01fdee59e260ca	3539db68c673bae3c864e9cd0c38ad2c	4209039336	feces	female	1
596fc2de57601ec08a01fdee590bdfac	SRS893279	535376874	faab18e1a137731cffda8825600571da	http://downloads.hmpdacc.org/dacc/hhs/genome/microbiome/wgs/analysis/hmwgsqc/v2/SRS893279.tar.bz2,s3://nih-hmp-hhs/hmwgsqc2/SRS893279.tar.bz2	596fc2de57601ec08a01fdee59eab1b7	a3e5001229c0506e7bd774dd4d02c1fe	1859027779	feces	male	1
faab18e1a137731cffda882560f82b57	SRS893170	536137189	faab18e1a137731cffda88256005819d	http://downloads.hmpdacc.org/dacc/hhs/genome/microbiome/wgs/analysis/hmwgsqc/v2/SRS893170.tar.bz2,s3://nih-hmp-hhs/hmwgsqc2/SRS893170.tar.bz2	596fc2de57601ec08a01fdee59e76967	0051f6506e6882335e1e7a1535f5446a	2142671825	feces	female	2
faab18e1a137731cffda882560995d78	SRS042893	550534656	faab18e1a137731cffda882560058852	http://downloads.hmpdacc.org/dacc/hhs/genome/microbiome/wgs/analysis/hmwgsqc/v2/SRS042893.tar.bz2,s3://nih-hmp-hhs/hmwgsqc2/SRS042893.tar.bz2	596fc2de57601ec08a01fdee59d3bc0c	2ce8e7ed05e74795b240f77bfc7be3e2	2851963891	feces	female	1
faab18e1a137731cffda8825609a7369	SRS046712	553359145	faab18e1a137731cffda8825600591b8	http://downloads.hmpdacc.org/dacc/hhs/genome/microbiome/wgs/analysis/hmwgsqc/v2/SRS046712.tar.bz2,s3://nih-hmp-hhs/hmwgsqc2/SRS046712.tar.bz2	596fc2de57601ec08a01fdee59d44aba	1f4400e2d2247576bbde8337370d2052	3492797204	feces	female	1
faab18e1a137731cffda882560cf048c	SRS064232	561079058	faab18e1a137731cffda882560059c7a	http://downloads.hmpdacc.org/dacc/hhs/genome/microbiome/wgs/analysis/hmwgsqc/v2/SRS064232.tar.bz2,s3://nih-hmp-hhs/hmwgsqc2/SRS064232.tar.bz2	596fc2de57601ec08a01fdee59de8bd0	cb06abd44d726ddc7c14685865a05bf1	2766103864	feces	female	1
faab18e1a137731cffda882560dd2d27	SRS893292	596625983	faab18e1a137731cffda88256005a627	http://downloads.hmpdacc.org/dacc/hhs/genome/microbiome/wgs/analysis/hmwgsqc/v2/SRS893292.tar.bz2,s3://nih-hmp-hhs/hmwgsqc2/SRS893292.tar.bz2	596fc2de57601ec08a01fdee59e2b7aa	4b9d79b3422766205e7665497e455fb8	2104304612	feces	male	1
faab18e1a137731cffda88256087cf68	SRS045004	604812005	faab18e1a137731cffda88256005c2a6	http://downloads.hmpdacc.org/dacc/hhs/genome/microbiome/wgs/analysis/hmwgsqc/v1/SRS045004.tar.bz2,s3://nih-hmp-hhs/hmasm/SRS045004.scaffolds.fa.bz2	596fc2de57601ec08a01fdee59ad91cd	656a1140024ae0ee956d17e5cf758034	33960250	feces	male	1
faab18e1a137731cffda88256090a036	SRS049446	612472597	faab18e1a137731cffda88256005d22c	http://downloads.hmpdacc.org/dacc/hhs/genome/microbiome/wgs/analysis/hmwgsqc/v2/SRS049446.tar.bz2,s3://nih-hmp-hhs/hmwgsqc2/SRS049446.tar.bz2	596fc2de57601ec08a01fdee59d0e369	a6618dbfed0eade084e977de21e55eeb	3561622993	feces	female	1
faab18e1a137731cffda8825606fb660	SRS022137	638754422	faab18e1a137731cffda88256005e8df	http://downloads.hmpdacc.org/dacc/hhs/genome/microbiome/wgs/analysis/hmwgsqc/v2/SRS022137.tar.bz2,s3://nih-hmp-hhs/hmwgsqc2/SRS022137.tar.bz2	596fc2de57601ec08a01fdee59cb17c5	72ce3c2847afe07c4d1c535ddf9a3629	4852439595	feces	female	1
faab18e1a137731cffda882560933ac8	SRS045324	643185023	faab18e1a137731cffda88256005f7a4	http://downloads.hmpdacc.org/dacc/hhs/genome/microbiome/wgs/analysis/hmwgsqc/v2/SRS045324.tar.bz2,s3://nih-hmp-hhs/hmwgsqc2/SRS045324.tar.bz2	596fc2de57601ec08a01fdee59d1d5c1	55912f60cf8c5851ca7c338517714232	1340325042	feces	female	1	Contains only species unique to that host, hence filtered at relatedness computation step. Given the species found in that host, likely there were a mistake in the HMP metadata, those were all species commonly found in oral cavity. This must be an oral sample, not feces
596fc2de57601ec08a01fdee59051f2a	SRS1055043	646253328	faab18e1a137731cffda88256006024d	http://downloads.hmpdacc.org/dacc/hhs/genome/microbiome/wgs/analysis/hmwgsqc/v2/SRS1055043.tar.bz2,s3://nih-hmp-hhs/hmwgsqc2/SRS1055043.tar.bz2	596fc2de57601ec08a01fdee59e87fbc	8d8c447ab02ecaa4a5a075f5d6952a2b	2439347152	feces	female	1
faab18e1a137731cffda88256075cc69	SRS1041142	650853796	faab18e1a137731cffda882560060540	http://downloads.hmpdacc.org/dacc/hhs/genome/microbiome/wgs/analysis/hmwgsqc/v2/SRS1041142.tar.bz2,s3://nih-hmp-hhs/hmwgsqc2/SRS1041142.tar.bz2	596fc2de57601ec08a01fdee59cbed71	13870b1f08967140b6e77932006b5c68	2004485046	feces	female	1
faab18e1a137731cffda88256096e629	SRS045195	658594300	faab18e1a137731cffda88256006054d	http://downloads.hmpdacc.org/dacc/hhs/genome/microbiome/wgs/analysis/hmwgsqc/v2/SRS045195.tar.bz2,s3://nih-hmp-hhs/hmwgsqc2/SRS045195.tar.bz2	596fc2de57601ec08a01fdee59d29983	0b24525f5dbd432d6bf9e2126eb54d9b	3618599274	feces	male	1
faab18e1a137731cffda882560c8509d	SRS065397	663835652	faab18e1a137731cffda882560060845	http://downloads.hmpdacc.org/dacc/hhs/genome/microbiome/wgs/analysis/hmwgsqc/v2/SRS065397.tar.bz2,s3://nih-hmp-hhs/hmwgsqc2/SRS065397.tar.bz2	596fc2de57601ec08a01fdee59dd5426	367ffb97c2696d597fcf595f52ac7bfe	1731206373	feces	female	1
faab18e1a137731cffda882560966b21	SRS050941	668248235	faab18e1a137731cffda8825600610c8	http://downloads.hmpdacc.org/dacc/hhs/genome/microbiome/wgs/analysis/hmwgsqc/v2/SRS050941.tar.bz2,s3://nih-hmp-hhs/hmwgsqc2/SRS050941.tar.bz2	596fc2de57601ec08a01fdee59d2800a	d7bfd3a6e7f28bead2860368ede33c3e	2912419519	feces	male	1
faab18e1a137731cffda882560992b39	SRS055288	675950834	faab18e1a137731cffda882560061a7f	http://downloads.hmpdacc.org/dacc/hhs/genome/microbiome/wgs/analysis/hmwgsqc/v2/SRS055288.tar.bz2,s3://nih-hmp-hhs/hmwgsqc2/SRS055288.tar.bz2	596fc2de57601ec08a01fdee59d35f7f	5dde645cd3448a03ea151a6222fa727e	3525249587	feces	female	1
596fc2de57601ec08a01fdee592173fb	SRS144135	682102541	faab18e1a137731cffda882560061d1d	http://downloads.hmpdacc.org/dacc/hhs/genome/microbiome/wgs/analysis/hmwgsqc/v2/SRS144135.tar.bz2,s3://nih-hmp-hhs/hmwgsqc2/SRS144135.tar.bz2	596fc2de57601ec08a01fdee59f294c5	6691ad84cd1ff47621ec632597c0edcc	3136877351	feces	male	2
faab18e1a137731cffda8825609f33bf	SRS049900	686765762	faab18e1a137731cffda882560062776	http://downloads.hmpdacc.org/dacc/hhs/genome/microbiome/wgs/analysis/hmwgsqc/v2/SRS049900.tar.bz2,s3://nih-hmp-hhs/hmwgsqc2/SRS049900.tar.bz2	596fc2de57601ec08a01fdee59d57a98	325e8a07a84eeab2c379b8d3e2887b1a	9178874642	feces	male	1
faab18e1a137731cffda88256098ae74	SRS052697	706846339	faab18e1a137731cffda882560062e2e	http://downloads.hmpdacc.org/dacc/hhs/genome/microbiome/wgs/analysis/hmwgsqc/v2/SRS052697.tar.bz2,s3://nih-hmp-hhs/hmwgsqc2/SRS052697.tar.bz2	596fc2de57601ec08a01fdee59d30506	7eefa0912f517ef3b18348b9d82041bd	5892963376	feces	female	1
faab18e1a137731cffda882560d5ecd2	SRS077392	722859603	faab18e1a137731cffda882560063375	http://downloads.hmpdacc.org/dacc/hhs/genome/microbiome/wgs/analysis/hmwgsqc/v2/SRS077392.tar.bz2,s3://nih-hmp-hhs/hmwgsqc2/SRS077392.tar.bz2	596fc2de57601ec08a01fdee59e0be9f	82eadd37ca3549cfafbc88b40a78bb4f	4928655915	feces	female	1
596fc2de57601ec08a01fdee590768b3	SRS893327	725019804	faab18e1a137731cffda8825600638dc	http://downloads.hmpdacc.org/dacc/hhs/genome/microbiome/wgs/analysis/hmwgsqc/v2/SRS893327.tar.bz2,s3://nih-hmp-hhs/hmwgsqc2/SRS893327.tar.bz2	596fc2de57601ec08a01fdee59e954c4	ef659cf64656494c7e9d07a2a6c645a8	2112026388	feces	male	2
faab18e1a137731cffda882560e0b4c3	SRS098655	731256356	faab18e1a137731cffda8825600646be	http://downloads.hmpdacc.org/dacc/hhs/genome/microbiome/wgs/analysis/hmwgsqc/v2/SRS098655.tar.bz2,s3://nih-hmp-hhs/hmwgsqc2/SRS098655.tar.bz2	596fc2de57601ec08a01fdee59e382e3	10431fca2c0d0d4b8a04beb5f7dc48b0	2703130045	feces	female	1
faab18e1a137731cffda88256097e8b9	SRS054956	737052003	faab18e1a137731cffda88256006478b	http://downloads.hmpdacc.org/dacc/hhs/genome/microbiome/wgs/analysis/hmwgsqc/v1/SRS054956.tar.bz2,s3://nih-hmp-hhs/hmasm/SRS054956.scaffolds.fa.bz2	596fc2de57601ec08a01fdee59af2fb7	423f5b29648c5bb5d122bf2b10a78d3d	26201035	feces	female	1
596fc2de57601ec08a01fdee59173821	SRS142980	739574095	faab18e1a137731cffda88256006517c	http://downloads.hmpdacc.org/dacc/hhs/genome/microbiome/wgs/analysis/hmwgsqc/v2/SRS142980.tar.bz2,s3://nih-hmp-hhs/hmwgsqc2/SRS142980.tar.bz2	596fc2de57601ec08a01fdee59eeaa72	023e36b04da18c25325d60e25e13c8b2	2616959833	feces	female	2
faab18e1a137731cffda88256028babd	SRS893252	763395383	faab18e1a137731cffda882560066d31	http://downloads.hmpdacc.org/dacc/hhs/genome/microbiome/wgs/analysis/hmwgsqc/v2/SRS893252.tar.bz2,s3://nih-hmp-hhs/hmwgsqc2/SRS893252.tar.bz2	596fc2de57601ec08a01fdee59b6f4b6	b7fc59759f3630054f8e85674c95f479	3169749248	feces	male	1
faab18e1a137731cffda8825603770fa	SRS015794_454	763435843	faab18e1a137731cffda882560067021	http://downloads.hmpdacc.org/dacc/hhs/genome/microbiome/wgs/analysis/hmhasm/v1/454/SRS015794_454.tar.bz2,ftp://public-ftp.ihmpdcc.org/HMHASM/454/SRS015794_454.tar.bz2	54a24ca84a57a7d5b06687939f7629be	9fbfa42ef0f3f48915a9b8b35757c527	971914488	feces	male	2	Download failed. Not a WGS file
faab18e1a137731cffda88256028dff6	SRS1054691	763456073	faab18e1a137731cffda8825600674b8	http://downloads.hmpdacc.org/dacc/hhs/genome/microbiome/wgs/analysis/hmwgsqc/v2/SRS1054691.tar.bz2,s3://nih-hmp-hhs/hmwgsqc2/SRS1054691.tar.bz2	596fc2de57601ec08a01fdee59b709d5	59c7ab6aafbf33c219139c30fed2b3ae	1869098392	feces	female	1
faab18e1a137731cffda8825605ae0b2	SRS046717	763476303	faab18e1a137731cffda882560067ff1	http://downloads.hmpdacc.org/dacc/hhs/genome/microbiome/wgs/analysis/hmwgsqc/v2/SRS046717.tar.bz2,s3://nih-hmp-hhs/hmwgsqc2/SRS046717.tar.bz2	596fc2de57601ec08a01fdee59c7b368	c45bbef0591cc3384e9270e53e53b590	2671037714	feces	male	2
faab18e1a137731cffda882560292d72	SRS013951	763496533	faab18e1a137731cffda88256006809f	http://downloads.hmpdacc.org/dacc/hhs/genome/microbiome/wgs/analysis/hmwgsqc/v2/SRS013951.tar.bz2,s3://nih-hmp-hhs/hmwgsqc2/SRS013951.tar.bz2	596fc2de57601ec08a01fdee59b75769	4481be537e82b4318cb826ccf4605974	5938989481	feces	male	1
faab18e1a137731cffda88256028f9ea	SRS013940	763516763	faab18e1a137731cffda882560068c26	http://downloads.hmpdacc.org/dacc/hhs/genome/microbiome/wgs/analysis/hmwgsqc/v2/SRS013940.tar.bz2,s3://nih-hmp-hhs/hmwgsqc2/SRS013940.tar.bz2	596fc2de57601ec08a01fdee59b72693	240aa3df472e9d3ce11579381af985bb	2390474627	feces	male	1
faab18e1a137731cffda8825602a39c9	SRS014287	763536994	faab18e1a137731cffda882560069414	http://downloads.hmpdacc.org/dacc/hhs/genome/microbiome/wgs/analysis/hmwgsqc/v2/SRS014287.tar.bz2,s3://nih-hmp-hhs/hmwgsqc2/SRS014287.tar.bz2	596fc2de57601ec08a01fdee59b7b19a	caae15eb59387b5be3905e6fd03b8001	5206574371	feces	male	1
faab18e1a137731cffda882560294017	SRS013965	763557224	faab18e1a137731cffda88256006a267	http://downloads.hmpdacc.org/dacc/hhs/genome/microbiome/wgs/analysis/hmwgsqc/v2/SRS013965.tar.bz2,s3://nih-hmp-hhs/hmwgsqc2/SRS013965.tar.bz2	596fc2de57601ec08a01fdee59b76aae	48849d45c49396ed664e084d5aadf39f	3799522370	feces	female	1
faab18e1a137731cffda8825602bb2c4	SRS014459	763577454	faab18e1a137731cffda88256006a2da	http://downloads.hmpdacc.org/dacc/hhs/genome/microbiome/wgs/analysis/hmwgsqc/v1/SRS014459.tar.bz2,s3://nih-hmp-hhs/hmasm/SRS014459.scaffolds.fa.bz2	596fc2de57601ec08a01fdee599ebe0d	be206b81370ebeb88d90369dba344154	56289998	feces	female	1
faab18e1a137731cffda88256057ac84	SRS019582	763597684	faab18e1a137731cffda88256006a4c2	http://downloads.hmpdacc.org/dacc/hhs/genome/microbiome/wgs/analysis/hmwgsqc/v1/SRS019582.tar.bz2,s3://nih-hmp-hhs/hmasm/SRS019582.scaffolds.fa.bz2	596fc2de57601ec08a01fdee59a77a3a	2cd776921f36c7e0f2498d016aff0bb1	49582076	feces	male	2
faab18e1a137731cffda8825602c545f	SRS014534	763638144	faab18e1a137731cffda88256006b0a4	http://downloads.hmpdacc.org/dacc/hhs/genome/microbiome/wgs/analysis/hmwgsqc/v2/SRS014534.tar.bz2,s3://nih-hmp-hhs/hmwgsqc2/SRS014534.tar.bz2	596fc2de57601ec08a01fdee59b8898c	387b50c1534df3199ea3ea0ef6851a83	1157331975	feces	female	1
faab18e1a137731cffda882560298abb	SRS014235	763678604	faab18e1a137731cffda88256006ba14	http://downloads.hmpdacc.org/dacc/hhs/genome/microbiome/wgs/analysis/hmwgsqc/v1/SRS014235.tar.bz2,s3://nih-hmp-hhs/hmasm/SRS014235.scaffolds.fa.bz2	596fc2de57601ec08a01fdee599e9247	097b85cd8e16cab99dbbf7ed9e7eda56	64238279	feces	male	1	Large file cause pipeline crash
faab18e1a137731cffda8825602b2bf6	SRS014412	763698834	faab18e1a137731cffda88256006ba27	http://downloads.hmpdacc.org/dacc/hhs/genome/microbiome/wgs/analysis/hmwgsqc/v2/SRS014412.tar.bz2,s3://nih-hmp-hhs/hmwgsqc2/SRS014412.tar.bz2	596fc2de57601ec08a01fdee59b7f123	ade1e00026d81111ad8416a1dc7a550c	2846189110	feces	female	1
faab18e1a137731cffda8825602e1e87	SRS014736	763719065	faab18e1a137731cffda88256006c201	http://downloads.hmpdacc.org/dacc/hhs/genome/microbiome/wgs/analysis/hmwgsqc/v2/SRS014736.tar.bz2,s3://nih-hmp-hhs/hmwgsqc2/SRS014736.tar.bz2	596fc2de57601ec08a01fdee59b931aa	1043d7807e376d027876d75cd63dde4a	3412208983	feces	female	1
faab18e1a137731cffda882560b82c08	SRS063518	763721271	faab18e1a137731cffda88256006ccfe	http://downloads.hmpdacc.org/dacc/hhs/genome/microbiome/wgs/analysis/hmwgsqc/v2/SRS063518.tar.bz2,s3://nih-hmp-hhs/hmwgsqc2/SRS063518.tar.bz2	596fc2de57601ec08a01fdee59d90dde	f6b6c9c3a0aeb68a7a8f9080e35c97b8	13678579474	feces	female	1
faab18e1a137731cffda8825603239d9	SRS015190	763759525	faab18e1a137731cffda88256006d20c	http://downloads.hmpdacc.org/dacc/hhs/genome/microbiome/wgs/analysis/hmwgsqc/v2/SRS015190.tar.bz2,s3://nih-hmp-hhs/hmwgsqc2/SRS015190.tar.bz2	596fc2de57601ec08a01fdee59ba6dc2	ea08286e92d9704e3bd18f657546908e	9094546546	feces	female	1
faab18e1a137731cffda8825602a6cb2	SRS014313	763820215	faab18e1a137731cffda88256006d6b3	http://downloads.hmpdacc.org/dacc/hhs/genome/microbiome/wgs/analysis/hmwgsqc/v1/SRS014313.tar.bz2,s3://nih-hmp-hhs/hmasm/SRS014313.scaffolds.fa.bz2	596fc2de57601ec08a01fdee599eaa0e	436f8928f69414f50aa097e2b2245262	15604043	feces	female	1
faab18e1a137731cffda8825602cfbf0	SRS014613	763840445	faab18e1a137731cffda88256006dda2	http://downloads.hmpdacc.org/dacc/hhs/genome/microbiome/wgs/analysis/hmwgsqc/v1/SRS014613.tar.bz2,s3://nih-hmp-hhs/hmasm/SRS014613.scaffolds.fa.bz2	596fc2de57601ec08a01fdee599f5004	cab2dc0c7fae7a2197a2edc1b4c28ddd	37936415	feces	female	1
faab18e1a137731cffda8825602ff324	SRS014923	763860675	faab18e1a137731cffda88256006ec30	http://downloads.hmpdacc.org/dacc/hhs/genome/microbiome/wgs/analysis/hmwgsqc/v2/SRS014923.tar.bz2,s3://nih-hmp-hhs/hmwgsqc2/SRS014923.tar.bz2	596fc2de57601ec08a01fdee59b96d93	92838f9c63ffc0f4a4a66cb9d482b643	7263407700	feces	male	1
faab18e1a137731cffda88256030126c	SRS014948	763880905	faab18e1a137731cffda88256006f14e	http://downloads.hmpdacc.org/dacc/hhs/genome/microbiome/wgs/analysis/hmwgsqc/v2/SRS014948.tar.bz2,s3://nih-hmp-hhs/hmwgsqc2/SRS014948.tar.bz2	596fc2de57601ec08a01fdee59b97548	a8f4363a946c3d276d53404c94a2f05a	2568894189	feces	male	1
faab18e1a137731cffda88256031ad2c	SRS015133	763901136	faab18e1a137731cffda88256006f29d	http://downloads.hmpdacc.org/dacc/hhs/genome/microbiome/wgs/analysis/hmwgsqc/v2/SRS015133.tar.bz2,s3://nih-hmp-hhs/hmwgsqc2/SRS015133.tar.bz2	596fc2de57601ec08a01fdee59ba39a5	45f0f52fd5c7940d6aa27ffddf343e4f	7093323162	feces	female	1
faab18e1a137731cffda882560c4abab	SRS075821	763921366	faab18e1a137731cffda88256006f845	http://downloads.hmpdacc.org/dacc/hhs/genome/microbiome/wgs/analysis/hmwgsqc/v2/SRS075821.tar.bz2,s3://nih-hmp-hhs/hmwgsqc2/SRS075821.tar.bz2	596fc2de57601ec08a01fdee59db9dc7	8af2d79daf8a03f1399f4621c0452a3c	3195133622	feces	female	2
faab18e1a137731cffda8825602dd417	SRS014683	763961826	faab18e1a137731cffda882560070241	http://downloads.hmpdacc.org/dacc/hhs/genome/microbiome/wgs/analysis/hmwgsqc/v2/SRS014683.tar.bz2,s3://nih-hmp-hhs/hmwgsqc2/SRS014683.tar.bz2	596fc2de57601ec08a01fdee59b8e4f2	ea0f4a7dba761d0cf6e423f9dba9501b	5633455893	feces	male	1
faab18e1a137731cffda88256032fb39	SRS015264	763982056	faab18e1a137731cffda882560070871	http://downloads.hmpdacc.org/dacc/hhs/genome/microbiome/wgs/analysis/hmwgsqc/v2/SRS015264.tar.bz2,s3://nih-hmp-hhs/hmwgsqc2/SRS015264.tar.bz2	596fc2de57601ec08a01fdee59ba8a99	57d9e78fb65817246bd4654e031242d8	4144734815	feces	male	1
faab18e1a137731cffda8825602f5ae0	SRS014855	764002286	faab18e1a137731cffda8825600711a4	http://downloads.hmpdacc.org/dacc/hhs/genome/microbiome/wgs/analysis/hmwgsqc/v2/SRS014855.tar.bz2,s3://nih-hmp-hhs/hmwgsqc2/SRS014855.tar.bz2	596fc2de57601ec08a01fdee59b95746	29c39bda48b13382452d551715fac952	3646359857	feces	male	1
faab18e1a137731cffda882560340c9d	SRS015388	764042746	faab18e1a137731cffda882560071888	http://downloads.hmpdacc.org/dacc/hhs/genome/microbiome/wgs/analysis/hmwgsqc/v2/SRS015388.tar.bz2,s3://nih-hmp-hhs/hmwgsqc2/SRS015388.tar.bz2	596fc2de57601ec08a01fdee59bb0fc0	8d5723d07d49fec5d46faa985afc8463	2747856192	feces	female	1
faab18e1a137731cffda8825603067bd	SRS014979	764062976	faab18e1a137731cffda882560071d3d	http://downloads.hmpdacc.org/dacc/hhs/genome/microbiome/wgs/analysis/hmwgsqc/v1/SRS014979.tar.bz2,s3://nih-hmp-hhs/hmasm/SRS014979.scaffolds.fa.bz2	596fc2de57601ec08a01fdee599fedfc	d2f226b925026b98a06493f3100d6165	45407381	feces	female	1
faab18e1a137731cffda882560346d20	SRS015453	764083206	faab18e1a137731cffda882560072ab6	http://downloads.hmpdacc.org/dacc/hhs/genome/microbiome/wgs/analysis/hmwgsqc/v2/SRS015453.tar.bz2,s3://nih-hmp-hhs/hmwgsqc2/SRS015453.tar.bz2	596fc2de57601ec08a01fdee59bb4cd9	1026927d6403f1a7c6ce01baf9ca07db	6831806637	feces	male	1
faab18e1a137731cffda8825603274a2	SRS015246	764143897	faab18e1a137731cffda882560073677	http://downloads.hmpdacc.org/dacc/hhs/genome/microbiome/wgs/analysis/hmwgsqc/v2/SRS015246.tar.bz2,s3://nih-hmp-hhs/hmwgsqc2/SRS015246.tar.bz2	596fc2de57601ec08a01fdee59ba836b	6c3545a7ded16123cf785a2ef4c4a6a8	2492009965	feces	female	1
faab18e1a137731cffda88256097d63d	SRS048870	764184357	faab18e1a137731cffda8825600738e4	http://downloads.hmpdacc.org/dacc/hhs/genome/microbiome/wgs/analysis/hmwgsqc/v1/SRS048870.tar.bz2,s3://nih-hmp-hhs/hmasm/SRS048870.scaffolds.fa.bz2	596fc2de57601ec08a01fdee59af1bc9	6f9002660318ff2a70ea151f4bd06968	38330812	feces	female	2
faab18e1a137731cffda882560374be4	SRS015782	764224817	faab18e1a137731cffda882560074416	http://downloads.hmpdacc.org/dacc/hhs/genome/microbiome/wgs/analysis/hmwgsqc/v1/SRS015782.tar.bz2,s3://nih-hmp-hhs/hmasm/SRS015782.scaffolds.fa.bz2	596fc2de57601ec08a01fdee59a1c209	7e55ea6164626c2ba74010640be2f99d	56557203	feces	male	1
faab18e1a137731cffda88256034f363	SRS015486	764245047	faab18e1a137731cffda8825600748d0	http://downloads.hmpdacc.org/dacc/hhs/genome/microbiome/wgs/analysis/hmwgsqc/v2/SRS015486.tar.bz2,s3://nih-hmp-hhs/hmwgsqc2/SRS015486.tar.bz2	596fc2de57601ec08a01fdee59bb6635	8a3b3d7a4704c475b713c8b4231d839d	3347094103	feces	female	1
faab18e1a137731cffda8825603596e3	SRS015578	764285508	faab18e1a137731cffda8825600750c6	http://downloads.hmpdacc.org/dacc/hhs/genome/microbiome/wgs/analysis/hmwgsqc/v2/SRS015578.tar.bz2,s3://nih-hmp-hhs/hmwgsqc2/SRS015578.tar.bz2	596fc2de57601ec08a01fdee59bb8a34	96bba4e95aa27b6998ebcc6a77397e7c	7950752989	feces	male	1
faab18e1a137731cffda882560383954	SRS015890	764305738	faab18e1a137731cffda882560075cca	http://downloads.hmpdacc.org/dacc/hhs/genome/microbiome/wgs/analysis/hmwgsqc/v2/SRS015890.tar.bz2,s3://nih-hmp-hhs/hmwgsqc2/SRS015890.tar.bz2	596fc2de57601ec08a01fdee59bc6fe2	773ce40fab3390d0d26033c0eab35eef	19610093708	feces	male	1	Large file cause pipeline crash
faab18e1a137731cffda88256038d62b	SRS015960	764325968	faab18e1a137731cffda882560076bd4	http://downloads.hmpdacc.org/dacc/hhs/genome/microbiome/wgs/analysis/hmwgsqc/v2/SRS015960.tar.bz2,s3://nih-hmp-hhs/hmwgsqc2/SRS015960.tar.bz2	596fc2de57601ec08a01fdee59bcbaba	5e653cf5b31ec32c5ed6f032f5d44f7e	6463200259	feces	male	1
faab18e1a137731cffda882560359805	SRS015579	764346198	faab18e1a137731cffda882560077ad4	http://downloads.hmpdacc.org/dacc/hhs/genome/microbiome/wgs/analysis/hmwgsqc/v2/SRS015579.tar.bz2,s3://nih-hmp-hhs/hmwgsqc2/SRS015579.tar.bz2	596fc2de57601ec08a01fdee59bb97fe	a4a62ee64bfc17a0c90312b61bff6a14	2810644284	feces	female	1
faab18e1a137731cffda8825603a7866	SRS016132	764366428	faab18e1a137731cffda882560077fbb	http://downloads.hmpdacc.org/dacc/hhs/genome/microbiome/wgs/analysis/hmwgsqc/v2/SRS016132.tar.bz2,s3://nih-hmp-hhs/hmwgsqc2/SRS016132.tar.bz2	596fc2de57601ec08a01fdee59bd7e7a	08f861d9e5b162841639351799e1620b	2870479489	feces	female	1
faab18e1a137731cffda88256039759f	SRS016018	764447348	faab18e1a137731cffda882560078dfb	http://downloads.hmpdacc.org/dacc/hhs/genome/microbiome/wgs/analysis/hmwgsqc/v2/SRS016018.tar.bz2,s3://nih-hmp-hhs/hmwgsqc2/SRS016018.tar.bz2	596fc2de57601ec08a01fdee59bce7b6	d6b2f355b7acc7a13a47f82a70572b3f	5391230940	feces	male	1
faab18e1a137731cffda88256036b88a	SRS015694	764467579	faab18e1a137731cffda882560079834	http://downloads.hmpdacc.org/dacc/hhs/genome/microbiome/wgs/analysis/hmwgsqc/v2/SRS015694.tar.bz2,s3://nih-hmp-hhs/hmwgsqc2/SRS015694.tar.bz2	596fc2de57601ec08a01fdee59bc1c30	fe9e8aaac5b788811869f439d938c499	2987803713	feces	female	1
faab18e1a137731cffda882560365cdb	SRS015663	764487809	faab18e1a137731cffda88256007a718	http://downloads.hmpdacc.org/dacc/hhs/genome/microbiome/wgs/analysis/hmwgsqc/v1/SRS015663.tar.bz2,s3://nih-hmp-hhs/hmasm/SRS015663.scaffolds.fa.bz2	596fc2de57601ec08a01fdee59a187ba	ac731a2fc6c7813f1ae50053a9444714	54907059	feces	male	1
faab18e1a137731cffda88256039d8ad	SRS016056	764508039	faab18e1a137731cffda88256007b4bf	http://downloads.hmpdacc.org/dacc/hhs/genome/microbiome/wgs/analysis/hmwgsqc/v1/SRS016056.tar.bz2,s3://nih-hmp-hhs/hmasm/SRS016056.scaffolds.fa.bz2	596fc2de57601ec08a01fdee59a2579f	ec8f31d3a192169b354862aac7aa94ba	20927133	feces	male	1
faab18e1a137731cffda8825603a0c6a	SRS016095	764588959	faab18e1a137731cffda88256007b6f3	http://downloads.hmpdacc.org/dacc/hhs/genome/microbiome/wgs/analysis/hmwgsqc/v2/SRS016095.tar.bz2,s3://nih-hmp-hhs/hmwgsqc2/SRS016095.tar.bz2	596fc2de57601ec08a01fdee59bd63b0	bce76265052f0d1fb6e1bc9f350c9fec	7736266200	feces	female	1
faab18e1a137731cffda8825603b06ce	SRS016203	764649650	faab18e1a137731cffda88256007bc2d	http://downloads.hmpdacc.org/dacc/hhs/genome/microbiome/wgs/analysis/hmwgsqc/v1/SRS016203.tar.bz2,s3://nih-hmp-hhs/hmasm/SRS016203.scaffolds.fa.bz2	596fc2de57601ec08a01fdee59a29b71	2333ea5706de8b2c2d439f9b20f8dd8d	24254774	feces	female	1
faab18e1a137731cffda8825603baa06	SRS016267	764669880	faab18e1a137731cffda88256007c8be	http://downloads.hmpdacc.org/dacc/hhs/genome/microbiome/wgs/analysis/hmwgsqc/v1/SRS016267.tar.bz2,s3://nih-hmp-hhs/hmasm/SRS016267.scaffolds.fa.bz2	596fc2de57601ec08a01fdee59a2a98c	f1363f7a77afb75c1b38599e07a355d9	16999064	feces	male	1
faab18e1a137731cffda8825604ee503	SRS018541	764710340	faab18e1a137731cffda88256007d720	http://downloads.hmpdacc.org/dacc/hhs/genome/microbiome/wgs/analysis/hmwgsqc/v2/SRS018541.tar.bz2,s3://nih-hmp-hhs/hmwgsqc2/SRS018541.tar.bz2	596fc2de57601ec08a01fdee59c2d71d	55620a66a23d266145215b2e16119fd7	2724130119	feces	female	1
596fc2de57601ec08a01fdee594df5a5	SRS149784	764791260	faab18e1a137731cffda88256007ee93	http://downloads.hmpdacc.org/dacc/hhs/genome/microbiome/wgs/analysis/hmwgsqc/v2/SRS149784.tar.bz2,s3://nih-hmp-hhs/hmwgsqc2/SRS149784.tar.bz2	596fc2de57601ec08a01fdee59fda7bd	c8a527be615f57ffd01de2584ede5f65	3198806028	feces	female	1
faab18e1a137731cffda8825609d4f18	SRS042284	764811490	faab18e1a137731cffda88256007f09a	http://downloads.hmpdacc.org/dacc/hhs/genome/microbiome/wgs/analysis/hmwgsqc/v1/SRS042284.tar.bz2,s3://nih-hmp-hhs/hmasm/SRS042284.scaffolds.fa.bz2	596fc2de57601ec08a01fdee59b09dec	278de2c819a7b05c5d34fcbdcba4a424	16598006	feces	female	2
596fc2de57601ec08a01fdee594ebe73	SRS149879	764851951	faab18e1a137731cffda8825600804fc	http://downloads.hmpdacc.org/dacc/hhs/genome/microbiome/wgs/analysis/hmwgsqc/v2/SRS149879.tar.bz2,s3://nih-hmp-hhs/hmwgsqc2/SRS149879.tar.bz2	596fc2de57601ec08a01fdee59fdb7ae	d502bef3e2ba9dbed1da59f50fdfa421	3363383827	feces	female	1
faab18e1a137731cffda88256059e68f	SRS019910	764892411	faab18e1a137731cffda882560082081	http://downloads.hmpdacc.org/dacc/hhs/genome/microbiome/wgs/analysis/hmwgsqc/v1/SRS019910.tar.bz2,s3://nih-hmp-hhs/hmasm/SRS019910.scaffolds.fa.bz2	596fc2de57601ec08a01fdee59a80ad6	88201d804cb1c52be41b7354c30f7e38	30196696	feces	male	2
596fc2de57601ec08a01fdee594fff11	SRS150029	764953101	faab18e1a137731cffda882560082b35	http://downloads.hmpdacc.org/dacc/hhs/genome/microbiome/wgs/analysis/hmwgsqc/v2/SRS150029.tar.bz2,s3://nih-hmp-hhs/hmwgsqc2/SRS150029.tar.bz2	596fc2de57601ec08a01fdee59fdfabd	ed2225a6d1c478496bc763ed4984a360	2561753256	feces	male	1
faab18e1a137731cffda882560501192	SRS018656	765013792	faab18e1a137731cffda882560083409	http://downloads.hmpdacc.org/dacc/hhs/genome/microbiome/wgs/analysis/hmwgsqc/v1/SRS018656.tar.bz2,s3://nih-hmp-hhs/hmasm/SRS018656.scaffolds.fa.bz2	596fc2de57601ec08a01fdee59a58482	81a214876d84a8f75580c4d574be84e6	20884623	feces	female	1
faab18e1a137731cffda88256055593f	SRS019267	765034022	faab18e1a137731cffda8825600836aa	http://downloads.hmpdacc.org/dacc/hhs/genome/microbiome/wgs/analysis/hmwgsqc/v2/SRS019267.tar.bz2,s3://nih-hmp-hhs/hmwgsqc2/SRS019267.tar.bz2	596fc2de57601ec08a01fdee59c5e4a0	17aef8297fcc43eb889bf413958b040a	8595158476	feces	female	1
faab18e1a137731cffda8825603c7489	SRS016335	765074482	faab18e1a137731cffda882560084345	http://downloads.hmpdacc.org/dacc/hhs/genome/microbiome/wgs/analysis/hmwgsqc/v2/SRS016335.tar.bz2,s3://nih-hmp-hhs/hmwgsqc2/SRS016335.tar.bz2	596fc2de57601ec08a01fdee59bde823	476929bdb845bb0c8380c8ad7b400dfb	8510080354	feces	male	1
faab18e1a137731cffda8825604f2ce3	SRS018575	765094712	faab18e1a137731cffda882560085330	http://downloads.hmpdacc.org/dacc/hhs/genome/microbiome/wgs/analysis/hmwgsqc/v1/SRS018575.tar.bz2,s3://nih-hmp-hhs/hmasm/SRS018575.scaffolds.fa.bz2	596fc2de57601ec08a01fdee59a570f0	52cc8f42addff578b92919f7d8bd36dd	15412805	feces	male	1
faab18e1a137731cffda8825605185b9	SRS018817	765135172	faab18e1a137731cffda882560085d74	http://downloads.hmpdacc.org/dacc/hhs/genome/microbiome/wgs/analysis/hmwgsqc/v1/SRS018817.tar.bz2,s3://nih-hmp-hhs/hmasm/SRS018817.scaffolds.fa.bz2	596fc2de57601ec08a01fdee59a5f41e	0ee123fb34329d1d93db9dd28877a03d	32891936	feces	male	1
faab18e1a137731cffda8825604fb01d	SRS018623	765155402	faab18e1a137731cffda882560086685	http://downloads.hmpdacc.org/dacc/hhs/genome/microbiome/wgs/analysis/hmwgsqc/v2/SRS018623.tar.bz2,s3://nih-hmp-hhs/hmwgsqc2/SRS018623.tar.bz2	596fc2de57601ec08a01fdee59c3422e	b0e3dd9ded8098cde8b9ef695544870b	4027127859	feces	male	1
faab18e1a137731cffda882560d0a363	SRS076804	765195863	faab18e1a137731cffda88256008696b	http://downloads.hmpdacc.org/dacc/hhs/genome/microbiome/wgs/analysis/hmwgsqc/v2/SRS076804.tar.bz2,s3://nih-hmp-hhs/hmwgsqc2/SRS076804.tar.bz2	596fc2de57601ec08a01fdee59def810	d327148c6d12abf6d6af4672b613f590	2622538718	feces	female	2
faab18e1a137731cffda882560521071	SRS018888	765216093	faab18e1a137731cffda8825600875e4	http://downloads.hmpdacc.org/dacc/hhs/genome/microbiome/wgs/analysis/hmwgsqc/v2/SRS018888.tar.bz2,s3://nih-hmp-hhs/hmwgsqc2/SRS018888.tar.bz2	596fc2de57601ec08a01fdee59c428ff	953ee5abdaeb3a60b5f35f15701cf315	2886135833	feces	male	1
faab18e1a137731cffda88256051b84e	SRS018836	765256553	faab18e1a137731cffda882560087fc8	http://downloads.hmpdacc.org/dacc/hhs/genome/microbiome/wgs/analysis/hmwgsqc/v2/SRS018836.tar.bz2,s3://nih-hmp-hhs/hmwgsqc2/SRS018836.tar.bz2	596fc2de57601ec08a01fdee59c418a5	289bd9408e4a260e69371762c2f09df1	2880265214	feces	female	1
faab18e1a137731cffda882560529878	SRS018936	765276783	faab18e1a137731cffda882560088adf	http://downloads.hmpdacc.org/dacc/hhs/genome/microbiome/wgs/analysis/hmwgsqc/v2/SRS018936.tar.bz2,s3://nih-hmp-hhs/hmwgsqc2/SRS018936.tar.bz2	596fc2de57601ec08a01fdee59c439c7	0220c0f2005fe301a61c6ca8c0df68d5	2773706153	feces	male	1
faab18e1a137731cffda88256056f3c6	SRS019496	765317243	faab18e1a137731cffda882560089110	http://downloads.hmpdacc.org/dacc/hhs/genome/microbiome/wgs/analysis/hmwgsqc/v2/SRS019496.tar.bz2,s3://nih-hmp-hhs/hmwgsqc2/SRS019496.tar.bz2	596fc2de57601ec08a01fdee59c6c5a6	a8c7b99dd81356216a762d86c66ac49b	3291504067	feces	female	1
faab18e1a137731cffda882560563c08	SRS019381	765337473	faab18e1a137731cffda882560089ede	http://downloads.hmpdacc.org/dacc/hhs/genome/microbiome/wgs/analysis/hmwgsqc/v2/SRS019381.tar.bz2,s3://nih-hmp-hhs/hmwgsqc2/SRS019381.tar.bz2	596fc2de57601ec08a01fdee59c64e6b	47d2a681cdceac4b26977c7d2fd8b5e9	6485621152	feces	female	1
faab18e1a137731cffda882560557992	SRS019286	765377934	faab18e1a137731cffda88256008a0ad	http://downloads.hmpdacc.org/dacc/hhs/genome/microbiome/wgs/analysis/hmwgsqc/v2/SRS019286.tar.bz2,s3://nih-hmp-hhs/hmwgsqc2/SRS019286.tar.bz2	596fc2de57601ec08a01fdee59c608fb	d031a61b37de9066503502a0253cb5e3	2297976783	feces	female	1	No species met minimum read depths for SNP calling (MIDAS)
faab18e1a137731cffda88256054ab90	SRS019178	765398164	faab18e1a137731cffda88256008aba0	http://downloads.hmpdacc.org/dacc/hhs/genome/microbiome/wgs/analysis/hmwgsqc/v2/SRS019178.tar.bz2,s3://nih-hmp-hhs/hmwgsqc2/SRS019178.tar.bz2	596fc2de57601ec08a01fdee59c5af91	6812fba92b408a99665858b20f947cb7	3092522617	feces	male	1
faab18e1a137731cffda88256056c681	SRS019445	765519544	faab18e1a137731cffda88256008ad61	http://downloads.hmpdacc.org/dacc/hhs/genome/microbiome/wgs/analysis/hmwgsqc/v2/SRS019445.tar.bz2,s3://nih-hmp-hhs/hmwgsqc2/SRS019445.tar.bz2	596fc2de57601ec08a01fdee59c69c59	fe988acc44bcde87959616f9cf665062	4035335619	feces	male	1
faab18e1a137731cffda882560586053	SRS019693	765539774	faab18e1a137731cffda88256008b89d	http://downloads.hmpdacc.org/dacc/hhs/genome/microbiome/wgs/analysis/hmwgsqc/v2/SRS019693.tar.bz2,s3://nih-hmp-hhs/hmwgsqc2/SRS019693.tar.bz2	596fc2de57601ec08a01fdee59c71476	32cd24f78b93283a2fad87e42d1a87f5	3157806380	feces	female	1
faab18e1a137731cffda882560566b70	SRS019397	765560005	faab18e1a137731cffda88256008bf27	http://downloads.hmpdacc.org/dacc/hhs/genome/microbiome/wgs/analysis/hmwgsqc/v2/SRS019397.tar.bz2,s3://nih-hmp-hhs/hmwgsqc2/SRS019397.tar.bz2	596fc2de57601ec08a01fdee59c66d55	517815455f6fd1a1c99f44eb85355dfa	7632381867	feces	male	1
faab18e1a137731cffda88256057d59b	SRS019601	765620695	faab18e1a137731cffda88256008c706	http://downloads.hmpdacc.org/dacc/hhs/genome/microbiome/wgs/analysis/hmwgsqc/v2/SRS019601.tar.bz2,s3://nih-hmp-hhs/hmwgsqc2/SRS019601.tar.bz2	596fc2de57601ec08a01fdee59c6f76d	7da71fb37fd63f51f431aa7deaf71c04	7732004821	feces	female	1
faab18e1a137731cffda8825605d5647	SRS056481	765640925	faab18e1a137731cffda88256008c8f5	http://downloads.hmpdacc.org/dacc/hhs/genome/microbiome/wgs/analysis/hmwgsqc/v2/SRS056481.tar.bz2,s3://nih-hmp-hhs/hmwgsqc2/SRS056481.tar.bz2	596fc2de57601ec08a01fdee59c8bb72	54f8db8572176eb5cd7a3af561f16de7	3455914669	feces	female	1
faab18e1a137731cffda882560593e7c	SRS019808	765661155	faab18e1a137731cffda88256008cf29	http://downloads.hmpdacc.org/dacc/hhs/genome/microbiome/wgs/analysis/hmwgsqc/v2/SRS019808.tar.bz2,s3://nih-hmp-hhs/hmwgsqc2/SRS019808.tar.bz2	596fc2de57601ec08a01fdee59c738a7	f119b8e073038927dfd857b22f77a3d2	1682079562	feces	female	1
faab18e1a137731cffda8825605a1b14	SRS049959	765701615	faab18e1a137731cffda88256008de00	http://downloads.hmpdacc.org/dacc/hhs/genome/microbiome/wgs/analysis/hmwgsqc/v1/SRS049959.tar.bz2,s3://nih-hmp-hhs/hmasm/SRS049959.scaffolds.fa.bz2	596fc2de57601ec08a01fdee59a8235b	05c2203bc32eaf4185c6146d721b124b	65343291	feces	male	1
faab18e1a137731cffda882560ffec4f	SRS893230	788731474	faab18e1a137731cffda88256008e95a	http://downloads.hmpdacc.org/dacc/hhs/genome/microbiome/wgs/analysis/hmwgsqc/v2/SRS893230.tar.bz2,s3://nih-hmp-hhs/hmwgsqc2/SRS893230.tar.bz2	596fc2de57601ec08a01fdee59e84746	4b8e08894dee57fd4523b787d662714a	1326844498	feces	female	2
596fc2de57601ec08a01fdee5900ed0b	SRS893172	797461496	faab18e1a137731cffda88256008ede7	http://downloads.hmpdacc.org/dacc/hhs/genome/microbiome/wgs/analysis/hmwgsqc/v2/SRS893172.tar.bz2,s3://nih-hmp-hhs/hmwgsqc2/SRS893172.tar.bz2	596fc2de57601ec08a01fdee59e84abb	4cfc7cae31297fdc110188d97bb125e3	1201066737	feces	female	2
faab18e1a137731cffda882560c0f0b1	SRS064757	809362576	faab18e1a137731cffda88256008f05d	http://downloads.hmpdacc.org/dacc/hhs/genome/microbiome/wgs/analysis/hmwgsqc/v2/SRS064757.tar.bz2,s3://nih-hmp-hhs/hmwgsqc2/SRS064757.tar.bz2	596fc2de57601ec08a01fdee59daf6c8	2602f10f2ca6c62314c4a3f8e33dc55e	3187494039	feces	female	1
faab18e1a137731cffda8825607332e5	SRS022524	809635352	faab18e1a137731cffda88256008f514	http://downloads.hmpdacc.org/dacc/hhs/genome/microbiome/wgs/analysis/hmwgsqc/v2/SRS022524.tar.bz2,s3://nih-hmp-hhs/hmwgsqc2/SRS022524.tar.bz2	596fc2de57601ec08a01fdee59cb76fd	dcc78176848245063e905ebcb3a442d5	1296094591	feces	female	1
faab18e1a137731cffda88256098fb07	SRS049712	823052294	faab18e1a137731cffda88256008fc22	http://downloads.hmpdacc.org/dacc/hhs/genome/microbiome/wgs/analysis/hmwgsqc/v2/SRS049712.tar.bz2,s3://nih-hmp-hhs/hmwgsqc2/SRS049712.tar.bz2	596fc2de57601ec08a01fdee59d31b38	089a09affa334ebf58260a8bdd823c21	8564751638	feces	male	1
faab18e1a137731cffda882560f6173a	SRS1055022	838529239	faab18e1a137731cffda882560090ac9	http://downloads.hmpdacc.org/dacc/hhs/genome/microbiome/wgs/analysis/hmwgsqc/v2/SRS1055022.tar.bz2,s3://nih-hmp-hhs/hmwgsqc2/SRS1055022.tar.bz2	596fc2de57601ec08a01fdee59e7280f	ec84f7970064f27d9715e45b58277bfe	3640727065	feces	female	2
faab18e1a137731cffda8825608a25d4	SRS043667	840279516	faab18e1a137731cffda882560090efb	http://downloads.hmpdacc.org/dacc/hhs/genome/microbiome/wgs/analysis/hmwgsqc/v2/SRS043667.tar.bz2,s3://nih-hmp-hhs/hmwgsqc2/SRS043667.tar.bz2	596fc2de57601ec08a01fdee59cfde39	e5003bd8aa8b6e72514253cf1d385396	6035967003	feces	male	1
faab18e1a137731cffda8825609c8d62	SRS054905	857980665	faab18e1a137731cffda882560091d92	http://downloads.hmpdacc.org/dacc/hhs/genome/microbiome/wgs/analysis/hmwgsqc/v2/SRS054905.tar.bz2,s3://nih-hmp-hhs/hmwgsqc2/SRS054905.tar.bz2	596fc2de57601ec08a01fdee59d4c699	995d5f3a8207e37edc5a1e9c092faafd	2717849584	feces	female	1
faab18e1a137731cffda8825605d8d8e	SRS048164	861967750	faab18e1a137731cffda8825600923f5	http://downloads.hmpdacc.org/dacc/hhs/genome/microbiome/wgs/analysis/hmwgsqc/v1/SRS048164.tar.bz2,s3://nih-hmp-hhs/hmasm/SRS048164.scaffolds.fa.bz2	596fc2de57601ec08a01fdee59a9047c	f510a1cf78cde3e590d5283fc142f261	41121361	feces	male	1
faab18e1a137731cffda8825608da635	SRS044535	863126187	faab18e1a137731cffda88256009245b	http://downloads.hmpdacc.org/dacc/hhs/genome/microbiome/wgs/analysis/hmwgsqc/v2/SRS044535.tar.bz2,s3://nih-hmp-hhs/hmwgsqc2/SRS044535.tar.bz2	596fc2de57601ec08a01fdee59d04a65	c05d9f0a5705be85d3517f120605b3c5	5623787930	feces	male	1
faab18e1a137731cffda882560b7856d	SRS063489	866653606	faab18e1a137731cffda8825600924f5	http://downloads.hmpdacc.org/dacc/hhs/genome/microbiome/wgs/analysis/hmwgsqc/v2/SRS063489.tar.bz2,s3://nih-hmp-hhs/hmwgsqc2/SRS063489.tar.bz2	596fc2de57601ec08a01fdee59d8f61f	121fc6374192089a29a8fe1ecd4bc089	4286895418	feces	female	1
faab18e1a137731cffda882560d6addc	SRS077454	868454789	faab18e1a137731cffda8825600931d5	http://downloads.hmpdacc.org/dacc/hhs/genome/microbiome/wgs/analysis/hmwgsqc/v2/SRS077454.tar.bz2,s3://nih-hmp-hhs/hmwgsqc2/SRS077454.tar.bz2	596fc2de57601ec08a01fdee59e0f974	30e0157103aace42c2fbbbb3892af343	3305036902	feces	male	1
faab18e1a137731cffda882560d7ee52	SRS077589	872298013	faab18e1a137731cffda882560093595	http://downloads.hmpdacc.org/dacc/hhs/genome/microbiome/wgs/analysis/hmwgsqc/v2/SRS077589.tar.bz2,s3://nih-hmp-hhs/hmwgsqc2/SRS077589.tar.bz2	596fc2de57601ec08a01fdee59e15c85	7993d9a712093a3d318099e497602908	3161780321	feces	male	1
faab18e1a137731cffda882560ba7b06	SRS063928	872848689	faab18e1a137731cffda882560093a69	http://downloads.hmpdacc.org/dacc/hhs/genome/microbiome/wgs/analysis/hmwgsqc/v2/SRS063928.tar.bz2,s3://nih-hmp-hhs/hmwgsqc2/SRS063928.tar.bz2	596fc2de57601ec08a01fdee59d92107	38fe92594d215a1155e642011b627342	753725039	feces	female	1
596fc2de57601ec08a01fdee59432319	SRS148511	875002022	faab18e1a137731cffda882560093cd9	http://downloads.hmpdacc.org/dacc/hhs/genome/microbiome/wgs/analysis/hmwgsqc/v2/SRS148511.tar.bz2,s3://nih-hmp-hhs/hmwgsqc2/SRS148511.tar.bz2	596fc2de57601ec08a01fdee59facd86	ed116b01057f783bd1ccaa336861f873	4536206078	feces	female	2
faab18e1a137731cffda882560c64cf5	SRS075984	884419868	faab18e1a137731cffda8825600949a5	http://downloads.hmpdacc.org/dacc/hhs/genome/microbiome/wgs/analysis/hmwgsqc/v2/SRS075984.tar.bz2,s3://nih-hmp-hhs/hmwgsqc2/SRS075984.tar.bz2	596fc2de57601ec08a01fdee59dc80c9	bddbb543e86d78b5405422de714f2354	5743265443	feces	female	1
faab18e1a137731cffda882560da30cc	SRS097958	884797910	faab18e1a137731cffda882560094a7f	http://downloads.hmpdacc.org/dacc/hhs/genome/microbiome/wgs/analysis/hmwgsqc/v2/SRS097958.tar.bz2,s3://nih-hmp-hhs/hmwgsqc2/SRS097958.tar.bz2	596fc2de57601ec08a01fdee59e1fb77	9678eabfa7baf1ab6d9b58a1668342f4	6480024141	feces	male	1
596fc2de57601ec08a01fdee590f6552	SRS893373	886389417	faab18e1a137731cffda882560095775	http://downloads.hmpdacc.org/dacc/hhs/genome/microbiome/wgs/analysis/hmwgsqc/v2/SRS893373.tar.bz2,s3://nih-hmp-hhs/hmwgsqc2/SRS893373.tar.bz2	596fc2de57601ec08a01fdee59ec1d1f	ace6278ae0cf655d8e3ca72c797bcaaa	2887596643	feces	female	1
596fc2de57601ec08a01fdee59499148	SRS149244	901775393	faab18e1a137731cffda882560096a02	http://downloads.hmpdacc.org/dacc/hhs/genome/microbiome/wgs/analysis/hmwgsqc/v2/SRS149244.tar.bz2,s3://nih-hmp-hhs/hmwgsqc2/SRS149244.tar.bz2	596fc2de57601ec08a01fdee59fc9e78	ccbfb98152866f874c70b265505fc9e7	4011859824	feces	male	2
faab18e1a137731cffda882560dbe0d2	SRS893256	932979671	faab18e1a137731cffda8825600977d0	http://downloads.hmpdacc.org/dacc/hhs/genome/microbiome/wgs/analysis/hmwgsqc/v2/SRS893256.tar.bz2,s3://nih-hmp-hhs/hmwgsqc2/SRS893256.tar.bz2	596fc2de57601ec08a01fdee59e28afe	ff324f8a98b1a67c2b2798aa6214e56a	2049702503	feces	female	1
596fc2de57601ec08a01fdee5938c4ec	SRS147377	938202701	faab18e1a137731cffda882560098c6b	http://downloads.hmpdacc.org/dacc/hhs/genome/microbiome/wgs/analysis/hmwgsqc/v2/SRS147377.tar.bz2,s3://nih-hmp-hhs/hmwgsqc2/SRS147377.tar.bz2	596fc2de57601ec08a01fdee59f818a7	652e9010a3b4c125992213bad7e4d2ef	5114434031	feces	male	2
faab18e1a137731cffda8825609424d4	SRS045826	953045535	faab18e1a137731cffda8825600992c6	http://downloads.hmpdacc.org/dacc/hhs/genome/microbiome/wgs/analysis/hmwgsqc/v2/SRS045826.tar.bz2,s3://nih-hmp-hhs/hmwgsqc2/SRS045826.tar.bz2	596fc2de57601ec08a01fdee59d21484	44c3712c9db723c8f6b773457a00ce39	3814937635	feces	female	1
faab18e1a137731cffda882560703f73	SRS893366	970836795	faab18e1a137731cffda88256009a500	http://downloads.hmpdacc.org/dacc/hhs/genome/microbiome/wgs/analysis/hmwgsqc/v2/SRS893366.tar.bz2,s3://nih-hmp-hhs/hmwgsqc2/SRS893366.tar.bz2	596fc2de57601ec08a01fdee59cb5632	06f91c93593155395b72584e8c3822d8	1573289609	feces	female	1
faab18e1a137731cffda882560d37b16	SRS077127	980939909	faab18e1a137731cffda88256009b477	http://downloads.hmpdacc.org/dacc/hhs/genome/microbiome/wgs/analysis/hmwgsqc/v2/SRS077127.tar.bz2,s3://nih-hmp-hhs/hmwgsqc2/SRS077127.tar.bz2	596fc2de57601ec08a01fdee59e000ba	f9327aabf2761404f3107225fa378836	5427663252	feces	female	1
faab18e1a137731cffda882560d02ec9	SRS076756	991168867	faab18e1a137731cffda88256009b85c	http://downloads.hmpdacc.org/dacc/hhs/genome/microbiome/wgs/analysis/hmwgsqc/v2/SRS076756.tar.bz2,s3://nih-hmp-hhs/hmwgsqc2/SRS076756.tar.bz2	596fc2de57601ec08a01fdee59debc40	cad22ecd8211845f54a6c757c297fc88	4773226587	feces	male	1
faab18e1a137731cffda882560d13f30	SRS076876	993302508	faab18e1a137731cffda88256009c1bb	http://downloads.hmpdacc.org/dacc/hhs/genome/microbiome/wgs/analysis/hmwgsqc/v2/SRS076876.tar.bz2,s3://nih-hmp-hhs/hmwgsqc2/SRS076876.tar.bz2	596fc2de57601ec08a01fdee59df3992	43f1558a8cc81fabb9c4f09afca156ab	3387761973	feces	male	1

## Sheet: SI2_web_of_science_search
SI2: Reference on bacterial cooperation retreived from Web of Science search: TI=((microb* OR bacter* OR microorganis* OR micro-organis*) AND (coop* OR social*)
Title	first author	journal	date	time cited
Social evolution theoy for microorganisms	S. West	Nature reviews microbiology	2006	551
The social lives of microbes	S. West	Annual review of ecology evolution and systematics	2007	341
Bacterial social engagement	JM. Henke	Trends in cell biology	2004	210
Quorum sensing and social networking in the microbial world	S. Atkinson	Journal of the royal society interface	2009	198
Social strife in the microbial world	GJ. Velicer	Trends in microbiology	2003	166
Quorum sensing and bacterial social interactions in biofilms	L. Yung-Hua	Sensors	2012	162
Kin discrimination and cooperation in microbes	J. Strassman	Annual review of microbiology	2011	93
Social interaction in synthetic and natural microbial communities	X. Joao	Molecular systems biology	2011	89
The genotypic view of social intractions in microbial communities	S. Mitri	Annual review of genetics	2013	81
Cellular cooperation: insights from microbes	H. Celiker	Trends in cell biology	2013	37

## Sheet: SI3_cooperation_keywords
SI3: Retained bacteria cooperation keywords
keyword	reason	behaviour
biofilm	self explicit term	biofilm
adhesi	self explicit term	biofilm
glycocalyx	is part of biofilm or involved in its structure	biofilm
slime layer	is part of biofilm or involved in its structure	biofilm
capsule	is part of biofilm or involved in its structure	biofilm
extracellular matrix	is part of biofilm or involved in its structure	biofilm
extracellular polysacch	is part of biofilm or involved in its structure	biofilm
exopoly	is part of biofilm or involved in its structure	biofilm
type IV pilus	known to be involved in both adherence and bacterial movement	biofilm
quorum sensing	self explicit term	quorum_sensing
cell communication	potentially targets both within cell signilling and cell-cell communication. Manual curation afterward will resolve this	quorum_sensing
cell signaling	potentially targets both within cell signilling and cell-cell signaling. Manual curation afterward will resolve this	quorum_sensing
autoindu	autoinduction known to be involved in quorum sensing mechanisms	quorum_sensing
chelation	metal chelation	siderophores
chelate	metal helation	siderophores
siderophore	self explicit term	siderophores
enterochelin	other name of enterobactin, and does not appear in child terms of 'siderophore'	siderophores
secretion syst	public goods produces via secretion machinery	secretion_system
beta-lactamase	well studied cooperative behaviour	antibiotic_degradation
beta-lactam antibiotic catabolic process	well studied cooperative behaviour	antibiotic_degradation
antibiotic catabolic process	Any degradation of antibiotic will ultimately be social, as oppossed to resistance via efflux pumps, target modification etc.	antibiotic_degradation

## Sheet: SI4_bacteria_GOs_all
SI4: Bacteria GOs : list of all GOs identified by annotating all MIDAS database genomes (5944 genomes) with PANNZER2
Ontology	GO_id	Description
BP	GO:0000001	mitochondrion inheritance
BP	GO:0000002	mitochondrial genome maintenance
BP	GO:0000003	reproduction
BP	GO:0000011	vacuole inheritance
BP	GO:0000012	single strand break repair
BP	GO:0000018	regulation of DNA recombination
BP	GO:0000019	regulation of mitotic recombination
BP	GO:0000023	maltose metabolic process
BP	GO:0000025	maltose catabolic process
BP	GO:0000027	ribosomal large subunit assembly
BP	GO:0000028	ribosomal small subunit assembly
BP	GO:0000032	cell wall mannoprotein biosynthetic process
BP	GO:0000038	very long-chain fatty acid metabolic process
BP	GO:0000041	transition metal ion transport
BP	GO:0000050	urea cycle
BP	GO:0000052	citrulline metabolic process
BP	GO:0000053	argininosuccinate metabolic process
BP	GO:0000054	ribosomal subunit export from nucleus
BP	GO:0000056	ribosomal small subunit export from nucleus
BP	GO:0000070	mitotic sister chromatid segregation
BP	GO:0000075	cell cycle checkpoint
BP	GO:0000077	DNA damage checkpoint
BP	GO:0000079	regulation of cyclin-dependent protein serine/threonine kinase activity
BP	GO:0000082	G1/S transition of mitotic cell cycle
BP	GO:0000086	G2/M transition of mitotic cell cycle
BP	GO:0000096	sulfur amino acid metabolic process
BP	GO:0000097	sulfur amino acid biosynthetic process
BP	GO:0000098	sulfur amino acid catabolic process
BP	GO:0000101	sulfur amino acid transport
BP	GO:0000103	sulfate assimilation
BP	GO:0000105	histidine biosynthetic process
BP	GO:0000122	negative regulation of transcription by RNA polymerase II
BP	GO:0000128	flocculation
BP	GO:0000154	rRNA modification
BP	GO:0000160	phosphorelay signal transduction system
BP	GO:0000162	tryptophan biosynthetic process
BP	GO:0000165	MAPK cascade
BP	GO:0000183	chromatin silencing at rDNA
BP	GO:0000184	nuclear-transcribed mRNA catabolic process, nonsense-mediated decay
BP	GO:0000186	activation of MAPKK activity
BP	GO:0000187	activation of MAPK activity
BP	GO:0000209	protein polyubiquitination
BP	GO:0000226	microtubule cytoskeleton organization
BP	GO:0000245	spliceosomal complex assembly
BP	GO:0000255	allantoin metabolic process
BP	GO:0000256	allantoin catabolic process
BP	GO:0000266	mitochondrial fission
BP	GO:0000270	peptidoglycan metabolic process
BP	GO:0000271	polysaccharide biosynthetic process
BP	GO:0000272	polysaccharide catabolic process
BP	GO:0000278	mitotic cell cycle
BP	GO:0000280	nuclear division
BP	GO:0000281	mitotic cytokinesis
BP	GO:0000282	cellular bud site selection
BP	GO:0000302	response to reactive oxygen species
BP	GO:0000303	response to superoxide
BP	GO:0000305	response to oxygen radical
BP	GO:0000316	sulfite transport
BP	GO:0000338	protein deneddylation
BP	GO:0000350	generation of catalytic spliceosome for second transesterification step
BP	GO:0000373	Group II intron splicing
BP	GO:0000375	RNA splicing, via transesterification reactions
BP	GO:0000377	RNA splicing, via transesterification reactions with bulged adenosine as nucleophile
BP	GO:0000378	RNA exon ligation
BP	GO:0000380	alternative mRNA splicing, via spliceosome
BP	GO:0000387	spliceosomal snRNP assembly
BP	GO:0000389	mRNA 3'-splice site recognition
BP	GO:0000390	spliceosomal complex disassembly
BP	GO:0000393	spliceosomal conformational changes to generate catalytic conformation
BP	GO:0000394	RNA splicing, via endonucleolytic cleavage and ligation
BP	GO:0000395	mRNA 5'-splice site recognition
BP	GO:0000398	mRNA splicing, via spliceosome
BP	GO:0000413	protein peptidyl-prolyl isomerization
BP	GO:0000414	regulation of histone H3-K36 methylation
BP	GO:0000415	negative regulation of histone H3-K36 methylation
BP	GO:0000422	autophagy of mitochondrion
BP	GO:0000451	rRNA 2'-O-methylation
BP	GO:0000453	enzyme-directed rRNA 2'-O-methylation
BP	GO:0000454	snoRNA guided rRNA pseudouridine synthesis
BP	GO:0000455	enzyme-directed rRNA pseudouridine synthesis
BP	GO:0000459	exonucleolytic trimming involved in rRNA processing
BP	GO:0000460	maturation of 5.8S rRNA
BP	GO:0000462	maturation of SSU-rRNA from tricistronic rRNA transcript (SSU-rRNA, 5.8S rRNA, LSU-rRNA)
BP	GO:0000463	maturation of LSU-rRNA from tricistronic rRNA transcript (SSU-rRNA, 5.8S rRNA, LSU-rRNA)
BP	GO:0000464	endonucleolytic cleavage in ITS1 upstream of 5.8S rRNA from tricistronic rRNA transcript (SSU-rRNA, 5.8S rRNA, LSU-rRNA)
BP	GO:0000466	maturation of 5.8S rRNA from tricistronic rRNA transcript (SSU-rRNA, 5.8S rRNA, LSU-rRNA)
BP	GO:0000467	exonucleolytic trimming to generate mature 3'-end of 5.8S rRNA from tricistronic rRNA transcript (SSU-rRNA, 5.8S rRNA, LSU-rRNA)
BP	GO:0000469	cleavage involved in rRNA processing
BP	GO:0000470	maturation of LSU-rRNA
BP	GO:0000478	endonucleolytic cleavage involved in rRNA processing
BP	GO:0000479	endonucleolytic cleavage of tricistronic rRNA transcript (SSU-rRNA, 5.8S rRNA, LSU-rRNA)
BP	GO:0000578	embryonic axis specification
BP	GO:0000715	nucleotide-excision repair, DNA damage recognition
BP	GO:0000716	transcription-coupled nucleotide-excision repair, DNA damage recognition
BP	GO:0000719	photoreactive repair
BP	GO:0000723	telomere maintenance
BP	GO:0000724	double-strand break repair via homologous recombination
BP	GO:0000725	recombinational repair
BP	GO:0000726	non-recombinational repair
BP	GO:0000731	DNA synthesis involved in DNA repair
BP	GO:0000733	DNA strand renaturation
BP	GO:0000735	removal of nonhomologous ends
BP	GO:0000736	double-strand break repair via single-strand annealing, removal of nonhomologous ends
BP	GO:0000737	DNA catabolic process, endonucleolytic
BP	GO:0000738	DNA catabolic process, exonucleolytic
BP	GO:0000741	karyogamy
BP	GO:0000742	karyogamy involved in conjugation with cellular fusion
BP	GO:0000746	conjugation
BP	GO:0000747	conjugation with cellular fusion
BP	GO:0000755	cytogamy
BP	GO:0000768	syncytium formation by plasma membrane fusion
BP	GO:0000819	sister chromatid segregation
BP	GO:0000820	regulation of glutamine family amino acid metabolic process
BP	GO:0000821	regulation of arginine metabolic process
BP	GO:0000902	cell morphogenesis
BP	GO:0000904	cell morphogenesis involved in differentiation
BP	GO:0000910	cytokinesis
BP	GO:0000911	cytokinesis by cell plate formation
BP	GO:0000912	assembly of actomyosin apparatus involved in cytokinesis
BP	GO:0000915	actomyosin contractile ring assembly
BP	GO:0000917	division septum assembly
BP	GO:0000918	division septum site selection
BP	GO:0000920	septum digestion after cytokinesis
BP	GO:0000921	septin ring assembly
BP	GO:0000947	amino acid catabolic process to alcohol via Ehrlich pathway
BP	GO:0000949	aromatic amino acid family catabolic process to alcohol via Ehrlich pathway
BP	GO:0000955	amino acid catabolic process via Ehrlich pathway
BP	GO:0000956	nuclear-transcribed mRNA catabolic process
BP	GO:0000957	mitochondrial RNA catabolic process
BP	GO:0000958	mitochondrial mRNA catabolic process
BP	GO:0000959	mitochondrial RNA metabolic process
BP	GO:0000963	mitochondrial RNA processing
BP	GO:0000964	mitochondrial RNA 5'-end processing
BP	GO:0000965	mitochondrial RNA 3'-end processing
BP	GO:0000966	RNA 5'-end processing
BP	GO:0000967	rRNA 5'-end processing
BP	GO:0000968	tRNA exon ligation
BP	GO:0000971	tRNA exon ligation utilizing 2',3' cyclic phosphate of 5'-exon as source of linkage phosphate
BP	GO:0001079	nitrogen catabolite regulation of transcription from RNA polymerase II promoter
BP	GO:0001081	nitrogen catabolite repression of transcription from RNA polymerase II promoter
BP	GO:0001101	response to acid chemical
BP	GO:0001112	DNA-templated transcriptional open complex formation
BP	GO:0001113	transcriptional open complex formation at RNA polymerase II promoter
BP	GO:0001120	protein-DNA complex remodeling
BP	GO:0001121	bacterial transcription
BP	GO:0001123	transcription initiation from bacterial-type RNA polymerase promoter
BP	GO:0001124	transcription elongation from bacterial-type RNA polymerase promoter
BP	GO:0001125	transcription termination from bacterial-type RNA polymerase promoter
BP	GO:0001171	reverse transcription
BP	GO:0001172	transcription, RNA-templated
BP	GO:0001207	histone displacement
BP	GO:0001300	chronological cell aging
BP	GO:0001302	replicative cell aging
BP	GO:0001306	age-dependent response to oxidative stress
BP	GO:0001315	age-dependent response to reactive oxygen species
BP	GO:0001320	age-dependent response to reactive oxygen species involved in chronological cell aging
BP	GO:0001323	age-dependent general metabolic decline involved in chronological cell aging
BP	GO:0001324	age-dependent response to oxidative stress involved in chronological cell aging
BP	GO:0001402	signal transduction involved in filamentous growth
BP	GO:0001403	invasive growth in response to glucose limitation
BP	GO:0001407	glycerophosphodiester transmembrane transport
BP	GO:0001501	skeletal system development
BP	GO:0001503	ossification
BP	GO:0001504	neurotransmitter uptake
BP	GO:0001505	regulation of neurotransmitter levels
BP	GO:0001507	acetylcholine catabolic process in synaptic cleft
BP	GO:0001508	action potential
BP	GO:0001510	RNA methylation
BP	GO:0001514	selenocysteine incorporation
BP	GO:0001516	prostaglandin biosynthetic process
BP	GO:0001519	peptide amidation
BP	GO:0001522	pseudouridine synthesis
BP	GO:0001523	retinoid metabolic process
BP	GO:0001525	angiogenesis
BP	GO:0001539	cilium or flagellum-dependent cell motility
BP	GO:0001541	ovarian follicle development
BP	GO:0001553	luteinization
BP	GO:0001558	regulation of cell growth
BP	GO:0001561	fatty acid alpha-oxidation
BP	GO:0001568	blood vessel development
BP	GO:0001570	vasculogenesis
BP	GO:0001573	ganglioside metabolic process
BP	GO:0001578	microtubule bundle formation
BP	GO:0001579	medium-chain fatty acid transport
BP	GO:0001649	osteoblast differentiation
BP	GO:0001654	eye development
BP	GO:0001655	urogenital system development
BP	GO:0001656	metanephros development
BP	GO:0001659	temperature homeostasis
BP	GO:0001666	response to hypoxia
BP	GO:0001667	ameboidal-type cell migration
BP	GO:0001672	regulation of chromatin assembly or disassembly
BP	GO:0001676	long-chain fatty acid metabolic process
BP	GO:0001678	cellular glucose homeostasis
BP	GO:0001680	tRNA 3'-terminal CCA addition
BP	GO:0001682	tRNA 5'-leader removal
BP	GO:0001700	embryonic development via the syncytial blastoderm
BP	GO:0001701	in utero embryonic development
BP	GO:0001702	gastrulation with mouth forming second
BP	GO:0001704	formation of primary germ layer
BP	GO:0001707	mesoderm formation
BP	GO:0001731	formation of translation preinitiation complex
BP	GO:0001754	eye photoreceptor cell differentiation
BP	GO:0001756	somitogenesis
BP	GO:0001762	beta-alanine transport
BP	GO:0001763	morphogenesis of a branching structure
BP	GO:0001764	neuron migration
BP	GO:0001773	myeloid dendritic cell activation
BP	GO:0001775	cell activation
BP	GO:0001776	leukocyte homeostasis
BP	GO:0001780	neutrophil homeostasis
BP	GO:0001816	cytokine production
BP	GO:0001817	regulation of cytokine production
BP	GO:0001818	negative regulation of cytokine production
BP	GO:0001819	positive regulation of cytokine production
BP	GO:0001822	kidney development
BP	GO:0001836	release of cytochrome c from mitochondria
BP	GO:0001838	embryonic epithelial tube formation
BP	GO:0001841	neural tube formation
BP	GO:0001843	neural tube closure
BP	GO:0001845	phagolysosome assembly
BP	GO:0001868	regulation of complement activation, lectin pathway
BP	GO:0001869	negative regulation of complement activation, lectin pathway
BP	GO:0001878	response to yeast
BP	GO:0001885	endothelial cell development
BP	GO:0001886	endothelial cell morphogenesis
BP	GO:0001887	selenium compound metabolic process
BP	GO:0001889	liver development
BP	GO:0001890	placenta development
BP	GO:0001893	maternal placenta development
BP	GO:0001894	tissue homeostasis
BP	GO:0001895	retina homeostasis
BP	GO:0001896	autolysis
BP	GO:0001897	cytolysis by symbiont of host cells
BP	GO:0001898	regulation of cytolysis by symbiont of host cells
BP	GO:0001899	negative regulation of cytolysis by symbiont of host cells
BP	GO:0001900	positive regulation of cytolysis by symbiont of host cells
BP	GO:0001906	cell killing
BP	GO:0001907	killing by symbiont of host cells
BP	GO:0001909	leukocyte mediated cytotoxicity
BP	GO:0001910	regulation of leukocyte mediated cytotoxicity
BP	GO:0001911	negative regulation of leukocyte mediated cytotoxicity
BP	GO:0001912	positive regulation of leukocyte mediated cytotoxicity
BP	GO:0001913	T cell mediated cytotoxicity
BP	GO:0001914	regulation of T cell mediated cytotoxicity
BP	GO:0001916	positive regulation of T cell mediated cytotoxicity
BP	GO:0001932	regulation of protein phosphorylation
BP	GO:0001933	negative regulation of protein phosphorylation
BP	GO:0001934	positive regulation of protein phosphorylation
BP	GO:0001935	endothelial cell proliferation
BP	GO:0001936	regulation of endothelial cell proliferation
BP	GO:0001938	positive regulation of endothelial cell proliferation
BP	GO:0001941	postsynaptic membrane organization
BP	GO:0001944	vasculature development
BP	GO:0001945	lymph vessel development
BP	GO:0001947	heart looping
BP	GO:0001949	sebaceous gland cell differentiation
BP	GO:0001952	regulation of cell-matrix adhesion
BP	GO:0001953	negative regulation of cell-matrix adhesion
BP	GO:0001955	blood vessel maturation
BP	GO:0001958	endochondral ossification
BP	GO:0001959	regulation of cytokine-mediated signaling pathway
BP	GO:0001960	negative regulation of cytokine-mediated signaling pathway
BP	GO:0001967	suckling behavior
BP	GO:0001969	regulation of activation of membrane attack complex
BP	GO:0001971	negative regulation of activation of membrane attack complex
BP	GO:0001975	response to amphetamine
BP	GO:0001976	nervous system process involved in regulation of systemic arterial blood pressure
BP	GO:0001976	neurological system process involved in regulation of systemic arterial blood pressure
BP	GO:0002009	morphogenesis of an epithelium
BP	GO:0002027	regulation of heart rate
BP	GO:0002028	regulation of sodium ion transport
BP	GO:0002047	phenazine biosynthetic process
BP	GO:0002048	pyoverdine metabolic process
BP	GO:0002049	pyoverdine biosynthetic process
BP	GO:0002064	epithelial cell development
BP	GO:0002065	columnar/cuboidal epithelial cell differentiation
BP	GO:0002066	columnar/cuboidal epithelial cell development
BP	GO:0002072	optic cup morphogenesis involved in camera-type eye development
BP	GO:0002082	regulation of oxidative phosphorylation
BP	GO:0002084	protein depalmitoylation
BP	GO:0002087	regulation of respiratory gaseous exchange by nervous system process
BP	GO:0002088	lens development in camera-type eye
BP	GO:0002093	auditory receptor cell morphogenesis
BP	GO:0002097	tRNA wobble base modification
BP	GO:0002098	tRNA wobble uridine modification
BP	GO:0002099	tRNA wobble guanine modification
BP	GO:0002100	tRNA wobble adenosine to inosine editing
BP	GO:0002101	tRNA wobble cytosine modification
BP	GO:0002109	maturation of SSU-rRNA from tricistronic rRNA transcript (SSU-rRNA, LSU-rRNA,5S)
BP	GO:0002118	aggressive behavior
BP	GO:0002119	nematode larval development
BP	GO:0002121	inter-male aggressive behavior
BP	GO:0002128	tRNA nucleoside ribose methylation
BP	GO:0002130	wobble position ribose methylation
BP	GO:0002131	wobble position cytosine ribose methylation
BP	GO:0002132	wobble position uridine ribose methylation
BP	GO:0002136	tRNA wobble base lysidine biosynthesis
BP	GO:0002138	retinoic acid biosynthetic process
BP	GO:0002143	tRNA wobble position uridine thiolation
BP	GO:0002148	hypochlorous acid metabolic process
BP	GO:0002149	hypochlorous acid biosynthetic process
BP	GO:0002164	larval development
BP	GO:0002165	instar larval or pupal development
BP	GO:0002168	instar larval development
BP	GO:0002181	cytoplasmic translation
BP	GO:0002183	cytoplasmic translational initiation
BP	GO:0002184	cytoplasmic translational termination
BP	GO:0002188	translation reinitiation
BP	GO:0002195	2-methylthio-N-6-(cis-hydroxy)isopentenyl adenosine-tRNA biosynthesis
BP	GO:0002200	somatic diversification of immune receptors
BP	GO:0002204	somatic recombination of immunoglobulin genes involved in immune response
BP	GO:0002208	somatic diversification of immunoglobulins involved in immune response
BP	GO:0002213	defense response to insect
BP	GO:0002215	defense response to nematode
BP	GO:0002218	activation of innate immune response
BP	GO:0002221	pattern recognition receptor signaling pathway
BP	GO:0002224	toll-like receptor signaling pathway
BP	GO:0002225	positive regulation of antimicrobial peptide production
BP	GO:0002228	natural killer cell mediated immunity
BP	GO:0002229	defense response to oomycetes
BP	GO:0002237	response to molecule of bacterial origin
BP	GO:0002239	response to oomycetes
BP	GO:0002244	hematopoietic progenitor cell differentiation
BP	GO:0002246	wound healing involved in inflammatory response
BP	GO:0002250	adaptive immune response
BP	GO:0002252	immune effector process
BP	GO:0002253	activation of immune response
BP	GO:0002262	myeloid cell homeostasis
BP	GO:0002263	cell activation involved in immune response
BP	GO:0002274	myeloid leukocyte activation
BP	GO:0002275	myeloid cell activation involved in immune response
BP	GO:0002283	neutrophil activation involved in immune response
BP	GO:0002285	lymphocyte activation involved in immune response
BP	GO:0002312	B cell activation involved in immune response
BP	GO:0002366	leukocyte activation involved in immune response
BP	GO:0002376	immune system process
BP	GO:0002377	immunoglobulin production
BP	GO:0002381	immunoglobulin production involved in immunoglobulin mediated immune response
BP	GO:0002429	immune response-activating cell surface receptor signaling pathway
BP	GO:0002437	inflammatory response to antigenic stimulus
BP	GO:0002439	chronic inflammatory response to antigenic stimulus
BP	GO:0002440	production of molecular mediator of immune response
BP	GO:0002443	leukocyte mediated immunity
BP	GO:0002444	myeloid leukocyte mediated immunity
BP	GO:0002446	neutrophil mediated immunity
BP	GO:0002448	mast cell mediated immunity
BP	GO:0002449	lymphocyte mediated immunity
BP	GO:0002455	humoral immune response mediated by circulating immunoglobulin
BP	GO:0002456	T cell mediated immunity
BP	GO:0002460	adaptive immune response based on somatic recombination of immune receptors built from immunoglobulin superfamily domains
BP	GO:0002467	germinal center formation
BP	GO:0002474	antigen processing and presentation of peptide antigen via MHC class I
BP	GO:0002478	antigen processing and presentation of exogenous peptide antigen
BP	GO:0002479	antigen processing and presentation of exogenous peptide antigen via MHC class I, TAP-dependent
BP	GO:0002520	immune system development
BP	GO:0002521	leukocyte differentiation
BP	GO:0002526	acute inflammatory response
BP	GO:0002532	production of molecular mediator involved in inflammatory response
BP	GO:0002534	cytokine production involved in inflammatory response
BP	GO:0002536	respiratory burst involved in inflammatory response
BP	GO:0002544	chronic inflammatory response
BP	GO:0002562	somatic diversification of immune receptors via germline recombination within a single locus
BP	GO:0002566	somatic diversification of immune receptors via somatic mutation
BP	GO:0002573	myeloid leukocyte differentiation
BP	GO:0002576	platelet degranulation
BP	GO:0002577	regulation of antigen processing and presentation
BP	GO:0002578	negative regulation of antigen processing and presentation
BP	GO:0002637	regulation of immunoglobulin production
BP	GO:0002639	positive regulation of immunoglobulin production
BP	GO:0002643	regulation of tolerance induction
BP	GO:0002645	positive regulation of tolerance induction
BP	GO:0002664	regulation of T cell tolerance induction
BP	GO:0002666	positive regulation of T cell tolerance induction
BP	GO:0002676	regulation of chronic inflammatory response
BP	GO:0002678	positive regulation of chronic inflammatory response
BP	GO:0002679	respiratory burst involved in defense response
BP	GO:0002682	regulation of immune system process
BP	GO:0002683	negative regulation of immune system process
BP	GO:0002684	positive regulation of immune system process
BP	GO:0002685	regulation of leukocyte migration
BP	GO:0002686	negative regulation of leukocyte migration
BP	GO:0002687	positive regulation of leukocyte migration
BP	GO:0002688	regulation of leukocyte chemotaxis
BP	GO:0002689	negative regulation of leukocyte chemotaxis
BP	GO:0002690	positive regulation of leukocyte chemotaxis
BP	GO:0002691	regulation of cellular extravasation
BP	GO:0002692	negative regulation of cellular extravasation
BP	GO:0002694	regulation of leukocyte activation
BP	GO:0002695	negative regulation of leukocyte activation
BP	GO:0002696	positive regulation of leukocyte activation
BP	GO:0002697	regulation of immune effector process
BP	GO:0002698	negative regulation of immune effector process
BP	GO:0002699	positive regulation of immune effector process
BP	GO:0002700	regulation of production of molecular mediator of immune response
BP	GO:0002702	positive regulation of production of molecular mediator of immune response
BP	GO:0002703	regulation of leukocyte mediated immunity
BP	GO:0002704	negative regulation of leukocyte mediated immunity
BP	GO:0002705	positive regulation of leukocyte mediated immunity
BP	GO:0002706	regulation of lymphocyte mediated immunity
BP	GO:0002707	negative regulation of lymphocyte mediated immunity
BP	GO:0002708	positive regulation of lymphocyte mediated immunity
BP	GO:0002709	regulation of T cell mediated immunity
BP	GO:0002711	positive regulation of T cell mediated immunity
BP	GO:0002712	regulation of B cell mediated immunity
BP	GO:0002713	negative regulation of B cell mediated immunity
BP	GO:0002714	positive regulation of B cell mediated immunity
BP	GO:0002715	regulation of natural killer cell mediated immunity
BP	GO:0002716	negative regulation of natural killer cell mediated immunity
BP	GO:0002718	regulation of cytokine production involved in immune response
BP	GO:0002720	positive regulation of cytokine production involved in immune response
BP	GO:0002730	regulation of dendritic cell cytokine production
BP	GO:0002732	positive regulation of dendritic cell cytokine production
BP	GO:0002733	regulation of myeloid dendritic cell cytokine production
BP	GO:0002735	positive regulation of myeloid dendritic cell cytokine production
BP	GO:0002755	MyD88-dependent toll-like receptor signaling pathway
BP	GO:0002756	MyD88-independent toll-like receptor signaling pathway
BP	GO:0002757	immune response-activating signal transduction
BP	GO:0002758	innate immune response-activating signal transduction
BP	GO:0002759	regulation of antimicrobial humoral response
BP	GO:0002760	positive regulation of antimicrobial humoral response
BP	GO:0002761	regulation of myeloid leukocyte differentiation
BP	GO:0002762	negative regulation of myeloid leukocyte differentiation
BP	GO:0002764	immune response-regulating signaling pathway
BP	GO:0002768	immune response-regulating cell surface receptor signaling pathway
BP	GO:0002775	antimicrobial peptide production
BP	GO:0002776	antimicrobial peptide secretion
BP	GO:0002777	antimicrobial peptide biosynthetic process
BP	GO:0002778	antibacterial peptide production
BP	GO:0002779	antibacterial peptide secretion
BP	GO:0002780	antibacterial peptide biosynthetic process
BP	GO:0002784	regulation of antimicrobial peptide production
BP	GO:0002786	regulation of antibacterial peptide production
BP	GO:0002790	peptide secretion
BP	GO:0002791	regulation of peptide secretion
BP	GO:0002792	negative regulation of peptide secretion
BP	GO:0002793	positive regulation of peptide secretion
BP	GO:0002803	positive regulation of antibacterial peptide production
BP	GO:0002805	regulation of antimicrobial peptide biosynthetic process
BP	GO:0002807	positive regulation of antimicrobial peptide biosynthetic process
BP	GO:0002808	regulation of antibacterial peptide biosynthetic process
BP	GO:0002816	regulation of biosynthetic process of antibacterial peptides active against Gram-positive bacteria
BP	GO:0002819	regulation of adaptive immune response
BP	GO:0002820	negative regulation of adaptive immune response
BP	GO:0002821	positive regulation of adaptive immune response
BP	GO:0002822	regulation of adaptive immune response based on somatic recombination of immune receptors built from immunoglobulin superfamily domains
BP	GO:0002823	negative regulation of adaptive immune response based on somatic recombination of immune receptors built from immunoglobulin superfamily domains
BP	GO:0002824	positive regulation of adaptive immune response based on somatic recombination of immune receptors built from immunoglobulin superfamily domains
BP	GO:0002828	regulation of type 2 immune response
BP	GO:0002830	positive regulation of type 2 immune response
BP	GO:0002831	regulation of response to biotic stimulus
BP	GO:0002832	negative regulation of response to biotic stimulus
BP	GO:0002833	positive regulation of response to biotic stimulus
BP	GO:0002886	regulation of myeloid leukocyte mediated immunity
BP	GO:0002888	positive regulation of myeloid leukocyte mediated immunity
BP	GO:0002889	regulation of immunoglobulin mediated immune response
BP	GO:0002890	negative regulation of immunoglobulin mediated immune response
BP	GO:0002891	positive regulation of immunoglobulin mediated immune response
BP	GO:0002902	regulation of B cell apoptotic process
BP	GO:0002903	negative regulation of B cell apoptotic process
BP	GO:0002905	regulation of mature B cell apoptotic process
BP	GO:0002906	negative regulation of mature B cell apoptotic process
BP	GO:0002920	regulation of humoral immune response
BP	GO:0002921	negative regulation of humoral immune response
BP	GO:0002922	positive regulation of humoral immune response
BP	GO:0002923	regulation of humoral immune response mediated by circulating immunoglobulin
BP	GO:0002924	negative regulation of humoral immune response mediated by circulating immunoglobulin
BP	GO:0002926	tRNA wobble base 5-methoxycarbonylmethyl-2-thiouridinylation
BP	GO:0002931	response to ischemia
BP	GO:0002937	tRNA 4-thiouridine biosynthesis
BP	GO:0002938	tRNA guanine ribose methylation
BP	GO:0002939	tRNA N1-guanine methylation
BP	GO:0002940	tRNA N2-guanine methylation
BP	GO:0002943	tRNA dihydrouridine synthesis
BP	GO:0002949	tRNA threonylcarbamoyladenosine modification
BP	GO:0003002	regionalization
BP	GO:0003006	developmental process involved in reproduction
BP	GO:0003007	heart morphogenesis
BP	GO:0003008	system process
BP	GO:0003012	muscle system process
BP	GO:0003013	circulatory system process
BP	GO:0003014	renal system process
BP	GO:0003015	heart process
BP	GO:0003018	vascular process in circulatory system
BP	GO:0003032	detection of oxygen
BP	GO:0003044	regulation of systemic arterial blood pressure mediated by a chemical signal
BP	GO:0003068	regulation of systemic arterial blood pressure by acetylcholine
BP	GO:0003069	acetylcholine-mediated vasodilation involved in regulation of systemic arterial blood pressure
BP	GO:0003070	regulation of systemic arterial blood pressure by neurotransmitter
BP	GO:0003073	regulation of systemic arterial blood pressure
BP	GO:0003085	negative regulation of systemic arterial blood pressure
BP	GO:0003091	renal water homeostasis
BP	GO:0003097	renal water transport
BP	GO:0003143	embryonic heart tube morphogenesis
BP	GO:0003158	endothelium development
BP	GO:0003170	heart valve development
BP	GO:0003171	atrioventricular valve development
BP	GO:0003179	heart valve morphogenesis
BP	GO:0003181	atrioventricular valve morphogenesis
BP	GO:0003188	heart valve formation
BP	GO:0003190	atrioventricular valve formation
BP	GO:0003197	endocardial cushion development
BP	GO:0003203	endocardial cushion morphogenesis
BP	GO:0003205	cardiac chamber development
BP	GO:0003206	cardiac chamber morphogenesis
BP	GO:0003208	cardiac ventricle morphogenesis
BP	GO:0003228	atrial cardiac muscle tissue development
BP	GO:0003229	ventricular cardiac muscle tissue development
BP	GO:0003231	cardiac ventricle development
BP	GO:0003232	bulbus arteriosus development
BP	GO:0003272	endocardial cushion formation
BP	GO:0003333	amino acid transmembrane transport
BP	GO:0003341	cilium movement
BP	GO:0003376	sphingosine-1-phosphate receptor signaling pathway
BP	GO:0003382	epithelial cell morphogenesis
BP	GO:0003407	neural retina development
BP	GO:0005975	carbohydrate metabolic process
BP	GO:0005976	polysaccharide metabolic process
BP	GO:0005977	glycogen metabolic process
BP	GO:0005978	glycogen biosynthetic process
BP	GO:0005980	glycogen catabolic process
BP	GO:0005981	regulation of glycogen catabolic process
BP	GO:0005982	starch metabolic process
BP	GO:0005983	starch catabolic process
BP	GO:0005984	disaccharide metabolic process
BP	GO:0005985	sucrose metabolic process
BP	GO:0005986	sucrose biosynthetic process
BP	GO:0005987	sucrose catabolic process
BP	GO:0005988	lactose metabolic process
BP	GO:0005989	lactose biosynthetic process
BP	GO:0005990	lactose catabolic process
BP	GO:0005991	trehalose metabolic process
BP	GO:0005992	trehalose biosynthetic process
BP	GO:0005993	trehalose catabolic process
BP	GO:0005994	melibiose metabolic process
BP	GO:0005995	melibiose catabolic process
BP	GO:0005996	monosaccharide metabolic process
BP	GO:0005997	xylulose metabolic process
BP	GO:0005998	xylulose catabolic process
BP	GO:0005999	xylulose biosynthetic process
BP	GO:0006000	fructose metabolic process
BP	GO:0006001	fructose catabolic process
BP	GO:0006002	fructose 6-phosphate metabolic process
BP	GO:0006003	fructose 2,6-bisphosphate metabolic process
BP	GO:0006004	fucose metabolic process
BP	GO:0006005	L-fucose biosynthetic process
BP	GO:0006006	glucose metabolic process
BP	GO:0006007	glucose catabolic process
BP	GO:0006011	UDP-glucose metabolic process
BP	GO:0006012	galactose metabolic process
BP	GO:0006013	mannose metabolic process
BP	GO:0006014	D-ribose metabolic process
BP	GO:0006015	5-phosphoribose 1-diphosphate biosynthetic process
BP	GO:0006020	inositol metabolic process
BP	GO:0006021	inositol biosynthetic process
BP	GO:0006022	aminoglycan metabolic process
BP	GO:0006023	aminoglycan biosynthetic process
BP	GO:0006024	glycosaminoglycan biosynthetic process
BP	GO:0006026	aminoglycan catabolic process
BP	GO:0006027	glycosaminoglycan catabolic process
BP	GO:0006029	proteoglycan metabolic process
BP	GO:0006030	chitin metabolic process
BP	GO:0006031	chitin biosynthetic process
BP	GO:0006032	chitin catabolic process
BP	GO:0006037	cell wall chitin metabolic process
BP	GO:0006039	cell wall chitin catabolic process
BP	GO:0006040	amino sugar metabolic process
BP	GO:0006041	glucosamine metabolic process
BP	GO:0006043	glucosamine catabolic process
BP	GO:0006044	N-acetylglucosamine metabolic process
BP	GO:0006045	N-acetylglucosamine biosynthetic process
BP	GO:0006046	N-acetylglucosamine catabolic process
BP	GO:0006047	UDP-N-acetylglucosamine metabolic process
BP	GO:0006048	UDP-N-acetylglucosamine biosynthetic process
BP	GO:0006050	mannosamine metabolic process
BP	GO:0006051	N-acetylmannosamine metabolic process
BP	GO:0006053	N-acetylmannosamine catabolic process
BP	GO:0006054	N-acetylneuraminate metabolic process
BP	GO:0006056	mannoprotein metabolic process
BP	GO:0006057	mannoprotein biosynthetic process
BP	GO:0006059	hexitol metabolic process
BP	GO:0006060	sorbitol metabolic process
BP	GO:0006061	sorbitol biosynthetic process
BP	GO:0006062	sorbitol catabolic process
BP	GO:0006063	uronic acid metabolic process
BP	GO:0006064	glucuronate catabolic process
BP	GO:0006065	UDP-glucuronate biosynthetic process
BP	GO:0006066	alcohol metabolic process
BP	GO:0006067	ethanol metabolic process
BP	GO:0006068	ethanol catabolic process
BP	GO:0006069	ethanol oxidation
BP	GO:0006071	glycerol metabolic process
BP	GO:0006072	glycerol-3-phosphate metabolic process
BP	GO:0006073	cellular glucan metabolic process
BP	GO:0006074	(1->3)-beta-D-glucan metabolic process
BP	GO:0006075	(1->3)-beta-D-glucan biosynthetic process
BP	GO:0006077	(1->6)-beta-D-glucan metabolic process
BP	GO:0006078	(1->6)-beta-D-glucan biosynthetic process
BP	GO:0006080	substituted mannan metabolic process
BP	GO:0006081	cellular aldehyde metabolic process
BP	GO:0006082	organic acid metabolic process
BP	GO:0006083	acetate metabolic process
BP	GO:0006084	acetyl-CoA metabolic process
BP	GO:0006085	acetyl-CoA biosynthetic process
BP	GO:0006086	acetyl-CoA biosynthetic process from pyruvate
BP	GO:0006089	lactate metabolic process
BP	GO:0006090	pyruvate metabolic process
BP	GO:0006091	generation of precursor metabolites and energy
BP	GO:0006094	gluconeogenesis
BP	GO:0006096	glycolytic process
BP	GO:0006097	glyoxylate cycle
BP	GO:0006098	pentose-phosphate shunt
BP	GO:0006099	tricarboxylic acid cycle
BP	GO:0006101	citrate metabolic process
BP	GO:0006102	isocitrate metabolic process
BP	GO:0006103	2-oxoglutarate metabolic process
BP	GO:0006104	succinyl-CoA metabolic process
BP	GO:0006105	succinate metabolic process
BP	GO:0006106	fumarate metabolic process
BP	GO:0006107	oxaloacetate metabolic process
BP	GO:0006108	malate metabolic process
BP	GO:0006109	regulation of carbohydrate metabolic process
BP	GO:0006110	regulation of glycolytic process
BP	GO:0006111	regulation of gluconeogenesis
BP	GO:0006112	energy reserve metabolic process
BP	GO:0006113	fermentation
BP	GO:0006114	glycerol biosynthetic process
BP	GO:0006115	ethanol biosynthetic process
BP	GO:0006116	NADH oxidation
BP	GO:0006117	acetaldehyde metabolic process
BP	GO:0006119	oxidative phosphorylation
BP	GO:0006120	mitochondrial electron transport, NADH to ubiquinone
BP	GO:0006121	mitochondrial electron transport, succinate to ubiquinone
BP	GO:0006122	mitochondrial electron transport, ubiquinol to cytochrome c
BP	GO:0006123	mitochondrial electron transport, cytochrome c to oxygen
BP	GO:0006124	ferredoxin metabolic process
BP	GO:0006127	glycerophosphate shuttle
BP	GO:0006139	nucleobase-containing compound metabolic process
BP	GO:0006140	regulation of nucleotide metabolic process
BP	GO:0006141	regulation of purine nucleobase metabolic process
BP	GO:0006142	regulation of pyrimidine nucleobase metabolic process
BP	GO:0006144	purine nucleobase metabolic process
BP	GO:0006145	purine nucleobase catabolic process
BP	GO:0006146	adenine catabolic process
BP	GO:0006147	guanine catabolic process
BP	GO:0006148	inosine catabolic process
BP	GO:0006149	deoxyinosine catabolic process
BP	GO:0006150	hypoxanthine oxidation
BP	GO:0006152	purine nucleoside catabolic process
BP	GO:0006154	adenosine catabolic process
BP	GO:0006161	deoxyguanosine catabolic process
BP	GO:0006163	purine nucleotide metabolic process
BP	GO:0006164	purine nucleotide biosynthetic process
BP	GO:0006165	nucleoside diphosphate phosphorylation
BP	GO:0006166	purine ribonucleoside salvage
BP	GO:0006167	AMP biosynthetic process
BP	GO:0006168	adenine salvage
BP	GO:0006170	dAMP biosynthetic process
BP	GO:0006171	cAMP biosynthetic process
BP	GO:0006172	ADP biosynthetic process
BP	GO:0006177	GMP biosynthetic process
BP	GO:0006178	guanine salvage
BP	GO:0006182	cGMP biosynthetic process
BP	GO:0006183	GTP biosynthetic process
BP	GO:0006186	dGDP phosphorylation
BP	GO:0006187	dGTP biosynthetic process from dGDP
BP	GO:0006188	IMP biosynthetic process
BP	GO:0006189	'de novo' IMP biosynthetic process
BP	GO:0006193	ITP catabolic process
BP	GO:0006195	purine nucleotide catabolic process
BP	GO:0006196	AMP catabolic process
BP	GO:0006198	cAMP catabolic process
BP	GO:0006203	dGTP catabolic process
BP	GO:0006204	IMP catabolic process
BP	GO:0006206	pyrimidine nucleobase metabolic process
BP	GO:0006207	'de novo' pyrimidine nucleobase biosynthetic process
BP	GO:0006208	pyrimidine nucleobase catabolic process
BP	GO:0006209	cytosine catabolic process
BP	GO:0006210	thymine catabolic process
BP	GO:0006212	uracil catabolic process
BP	GO:0006213	pyrimidine nucleoside metabolic process
BP	GO:0006216	cytidine catabolic process
BP	GO:0006217	deoxycytidine catabolic process
BP	GO:0006218	uridine catabolic process
BP	GO:0006220	pyrimidine nucleotide metabolic process
BP	GO:0006221	pyrimidine nucleotide biosynthetic process
BP	GO:0006222	UMP biosynthetic process
BP	GO:0006223	uracil salvage
BP	GO:0006225	UDP biosynthetic process
BP	GO:0006226	dUMP biosynthetic process
BP	GO:0006227	dUDP biosynthetic process
BP	GO:0006228	UTP biosynthetic process
BP	GO:0006229	dUTP biosynthetic process
BP	GO:0006231	dTMP biosynthetic process
BP	GO:0006233	dTDP biosynthetic process
BP	GO:0006235	dTTP biosynthetic process
BP	GO:0006240	dCDP biosynthetic process
BP	GO:0006241	CTP biosynthetic process
BP	GO:0006244	pyrimidine nucleotide catabolic process
BP	GO:0006253	dCTP catabolic process
BP	GO:0006259	DNA metabolic process
BP	GO:0006260	DNA replication
BP	GO:0006261	DNA-dependent DNA replication
BP	GO:0006264	mitochondrial DNA replication
BP	GO:0006265	DNA topological change
BP	GO:0006266	DNA ligation
BP	GO:0006267	pre-replicative complex assembly involved in nuclear cell cycle DNA replication
BP	GO:0006268	DNA unwinding involved in DNA replication
BP	GO:0006269	DNA replication, synthesis of RNA primer
BP	GO:0006270	DNA replication initiation
BP	GO:0006271	DNA strand elongation involved in DNA replication
BP	GO:0006273	lagging strand elongation
BP	GO:0006274	DNA replication termination
BP	GO:0006275	regulation of DNA replication
BP	GO:0006276	plasmid maintenance
BP	GO:0006278	RNA-dependent DNA biosynthetic process
BP	GO:0006281	DNA repair
BP	GO:0006282	regulation of DNA repair
BP	GO:0006283	transcription-coupled nucleotide-excision repair
BP	GO:0006284	base-excision repair
BP	GO:0006285	base-excision repair, AP site formation
BP	GO:0006288	base-excision repair, DNA ligation
BP	GO:0006289	nucleotide-excision repair
BP	GO:0006290	pyrimidine dimer repair
BP	GO:0006296	nucleotide-excision repair, DNA incision, 5'-to lesion
BP	GO:0006298	mismatch repair
BP	GO:0006301	postreplication repair
BP	GO:0006302	double-strand break repair
BP	GO:0006303	double-strand break repair via nonhomologous end joining
BP	GO:0006304	DNA modification
BP	GO:0006305	DNA alkylation
BP	GO:0006306	DNA methylation
BP	GO:0006307	DNA dealkylation involved in DNA repair
BP	GO:0006308	DNA catabolic process
BP	GO:0006309	apoptotic DNA fragmentation
BP	GO:0006310	DNA recombination
BP	GO:0006312	mitotic recombination
BP	GO:0006313	transposition, DNA-mediated
BP	GO:0006314	intron homing
BP	GO:0006323	DNA packaging
BP	GO:0006325	chromatin organization
BP	GO:0006333	chromatin assembly or disassembly
BP	GO:0006334	nucleosome assembly
BP	GO:0006338	chromatin remodeling
BP	GO:0006342	chromatin silencing
BP	GO:0006348	chromatin silencing at telomere
BP	GO:0006351	transcription, DNA-templated
BP	GO:0006352	DNA-templated transcription, initiation
BP	GO:0006353	DNA-templated transcription, termination
BP	GO:0006354	DNA-templated transcription, elongation
BP	GO:0006355	regulation of transcription, DNA-templated
BP	GO:0006357	regulation of transcription by RNA polymerase II
BP	GO:0006360	transcription by RNA polymerase I
BP	GO:0006363	termination of RNA polymerase I transcription
BP	GO:0006364	rRNA processing
BP	GO:0006366	transcription by RNA polymerase II
BP	GO:0006367	transcription initiation from RNA polymerase II promoter
BP	GO:0006368	transcription elongation from RNA polymerase II promoter
BP	GO:0006369	termination of RNA polymerase II transcription
BP	GO:0006370	7-methylguanosine mRNA capping
BP	GO:0006376	mRNA splice site selection
BP	GO:0006378	mRNA polyadenylation
BP	GO:0006379	mRNA cleavage
BP	GO:0006382	adenosine to inosine editing
BP	GO:0006383	transcription by RNA polymerase III
BP	GO:0006384	transcription initiation from RNA polymerase III promoter
BP	GO:0006388	tRNA splicing, via endonucleolytic cleavage and ligation
BP	GO:0006390	mitochondrial transcription
BP	GO:0006396	RNA processing
BP	GO:0006397	mRNA processing
BP	GO:0006399	tRNA metabolic process
BP	GO:0006400	tRNA modification
BP	GO:0006401	RNA catabolic process
BP	GO:0006402	mRNA catabolic process
BP	GO:0006403	RNA localization
BP	GO:0006405	RNA export from nucleus
BP	GO:0006406	mRNA export from nucleus
BP	GO:0006412	translation
BP	GO:0006413	translational initiation
BP	GO:0006414	translational elongation
BP	GO:0006415	translational termination
BP	GO:0006417	regulation of translation
BP	GO:0006418	tRNA aminoacylation for protein translation
BP	GO:0006419	alanyl-tRNA aminoacylation
BP	GO:0006420	arginyl-tRNA aminoacylation
BP	GO:0006421	asparaginyl-tRNA aminoacylation
BP	GO:0006422	aspartyl-tRNA aminoacylation
BP	GO:0006423	cysteinyl-tRNA aminoacylation
BP	GO:0006424	glutamyl-tRNA aminoacylation
BP	GO:0006425	glutaminyl-tRNA aminoacylation
BP	GO:0006426	glycyl-tRNA aminoacylation
BP	GO:0006427	histidyl-tRNA aminoacylation
BP	GO:0006428	isoleucyl-tRNA aminoacylation
BP	GO:0006429	leucyl-tRNA aminoacylation
BP	GO:0006430	lysyl-tRNA aminoacylation
BP	GO:0006431	methionyl-tRNA aminoacylation
BP	GO:0006432	phenylalanyl-tRNA aminoacylation
BP	GO:0006433	prolyl-tRNA aminoacylation
BP	GO:0006434	seryl-tRNA aminoacylation
BP	GO:0006435	threonyl-tRNA aminoacylation
BP	GO:0006436	tryptophanyl-tRNA aminoacylation
BP	GO:0006437	tyrosyl-tRNA aminoacylation
BP	GO:0006438	valyl-tRNA aminoacylation
BP	GO:0006446	regulation of translational initiation
BP	GO:0006448	regulation of translational elongation
BP	GO:0006449	regulation of translational termination
BP	GO:0006450	regulation of translational fidelity
BP	GO:0006451	translational readthrough
BP	GO:0006452	translational frameshifting
BP	GO:0006457	protein folding
BP	GO:0006458	'de novo' protein folding
BP	GO:0006464	cellular protein modification process
BP	GO:0006465	signal peptide processing
BP	GO:0006468	protein phosphorylation
BP	GO:0006469	negative regulation of protein kinase activity
BP	GO:0006470	protein dephosphorylation
BP	GO:0006471	protein ADP-ribosylation
BP	GO:0006473	protein acetylation
BP	GO:0006474	N-terminal protein amino acid acetylation
BP	GO:0006475	internal protein amino acid acetylation
BP	GO:0006476	protein deacetylation
BP	GO:0006477	protein sulfation
BP	GO:0006478	peptidyl-tyrosine sulfation
BP	GO:0006479	protein methylation
BP	GO:0006480	N-terminal protein amino acid methylation
BP	GO:0006481	C-terminal protein methylation
BP	GO:0006482	protein demethylation
BP	GO:0006486	protein glycosylation
BP	GO:0006487	protein N-linked glycosylation
BP	GO:0006488	dolichol-linked oligosaccharide biosynthetic process
BP	GO:0006490	oligosaccharide-lipid intermediate biosynthetic process
BP	GO:0006493	protein O-linked glycosylation
BP	GO:0006497	protein lipidation
BP	GO:0006505	GPI anchor metabolic process
BP	GO:0006506	GPI anchor biosynthetic process
BP	GO:0006507	GPI anchor release
BP	GO:0006508	proteolysis
BP	GO:0006511	ubiquitin-dependent protein catabolic process
BP	GO:0006513	protein monoubiquitination
BP	GO:0006515	protein quality control for misfolded or incompletely synthesized proteins
BP	GO:0006516	glycoprotein catabolic process
BP	GO:0006517	protein deglycosylation
BP	GO:0006518	peptide metabolic process
BP	GO:0006520	cellular amino acid metabolic process
BP	GO:0006521	regulation of cellular amino acid metabolic process
BP	GO:0006522	alanine metabolic process
BP	GO:0006523	alanine biosynthetic process
BP	GO:0006524	alanine catabolic process
BP	GO:0006525	arginine metabolic process
BP	GO:0006526	arginine biosynthetic process
BP	GO:0006527	arginine catabolic process
BP	GO:0006528	asparagine metabolic process
BP	GO:0006529	asparagine biosynthetic process
BP	GO:0006530	asparagine catabolic process
BP	GO:0006531	aspartate metabolic process
BP	GO:0006532	aspartate biosynthetic process
BP	GO:0006533	aspartate catabolic process
BP	GO:0006534	cysteine metabolic process
BP	GO:0006535	cysteine biosynthetic process from serine
BP	GO:0006536	glutamate metabolic process
BP	GO:0006537	glutamate biosynthetic process
BP	GO:0006538	glutamate catabolic process
BP	GO:0006540	glutamate decarboxylation to succinate
BP	GO:0006541	glutamine metabolic process
BP	GO:0006542	glutamine biosynthetic process
BP	GO:0006543	glutamine catabolic process
BP	GO:0006544	glycine metabolic process
BP	GO:0006545	glycine biosynthetic process
BP	GO:0006546	glycine catabolic process
BP	GO:0006547	histidine metabolic process
BP	GO:0006548	histidine catabolic process
BP	GO:0006549	isoleucine metabolic process
BP	GO:0006550	isoleucine catabolic process
BP	GO:0006551	leucine metabolic process
BP	GO:0006552	leucine catabolic process
BP	GO:0006553	lysine metabolic process
BP	GO:0006554	lysine catabolic process
BP	GO:0006555	methionine metabolic process
BP	GO:0006556	S-adenosylmethionine biosynthetic process
BP	GO:0006557	S-adenosylmethioninamine biosynthetic process
BP	GO:0006558	L-phenylalanine metabolic process
BP	GO:0006559	L-phenylalanine catabolic process
BP	GO:0006560	proline metabolic process
BP	GO:0006561	proline biosynthetic process
BP	GO:0006562	proline catabolic process
BP	GO:0006563	L-serine metabolic process
BP	GO:0006564	L-serine biosynthetic process
BP	GO:0006565	L-serine catabolic process
BP	GO:0006566	threonine metabolic process
BP	GO:0006567	threonine catabolic process
BP	GO:0006568	tryptophan metabolic process
BP	GO:0006569	tryptophan catabolic process
BP	GO:0006570	tyrosine metabolic process
BP	GO:0006571	tyrosine biosynthetic process
BP	GO:0006572	tyrosine catabolic process
BP	GO:0006573	valine metabolic process
BP	GO:0006574	valine catabolic process
BP	GO:0006575	cellular modified amino acid metabolic process
BP	GO:0006576	cellular biogenic amine metabolic process
BP	GO:0006577	amino-acid betaine metabolic process
BP	GO:0006578	amino-acid betaine biosynthetic process
BP	GO:0006579	amino-acid betaine catabolic process
BP	GO:0006580	ethanolamine metabolic process
BP	GO:0006581	acetylcholine catabolic process
BP	GO:0006582	melanin metabolic process
BP	GO:0006584	catecholamine metabolic process
BP	GO:0006585	dopamine biosynthetic process from tyrosine
BP	GO:0006586	indolalkylamine metabolic process
BP	GO:0006590	thyroid hormone generation
BP	GO:0006591	ornithine metabolic process
BP	GO:0006592	ornithine biosynthetic process
BP	GO:0006593	ornithine catabolic process
BP	GO:0006595	polyamine metabolic process
BP	GO:0006596	polyamine biosynthetic process
BP	GO:0006597	spermine biosynthetic process
BP	GO:0006598	polyamine catabolic process
BP	GO:0006599	phosphagen metabolic process
BP	GO:0006600	creatine metabolic process
BP	GO:0006601	creatine biosynthetic process
BP	GO:0006602	creatinine catabolic process
BP	GO:0006603	phosphocreatine metabolic process
BP	GO:0006605	protein targeting
BP	GO:0006606	protein import into nucleus
BP	GO:0006611	protein export from nucleus
BP	GO:0006612	protein targeting to membrane
BP	GO:0006613	cotranslational protein targeting to membrane
BP	GO:0006614	SRP-dependent cotranslational protein targeting to membrane
BP	GO:0006616	SRP-dependent cotranslational protein targeting to membrane, translocation
BP	GO:0006620	posttranslational protein targeting to endoplasmic reticulum membrane
BP	GO:0006621	protein retention in ER lumen
BP	GO:0006623	protein targeting to vacuole
BP	GO:0006625	protein targeting to peroxisome
BP	GO:0006626	protein targeting to mitochondrion
BP	GO:0006627	protein processing involved in protein targeting to mitochondrion
BP	GO:0006629	lipid metabolic process
BP	GO:0006631	fatty acid metabolic process
BP	GO:0006633	fatty acid biosynthetic process
BP	GO:0006635	fatty acid beta-oxidation
BP	GO:0006636	unsaturated fatty acid biosynthetic process
BP	GO:0006637	acyl-CoA metabolic process
BP	GO:0006638	neutral lipid metabolic process
BP	GO:0006639	acylglycerol metabolic process
BP	GO:0006641	triglyceride metabolic process
BP	GO:0006642	triglyceride mobilization
BP	GO:0006643	membrane lipid metabolic process
BP	GO:0006644	phospholipid metabolic process
BP	GO:0006646	phosphatidylethanolamine biosynthetic process
BP	GO:0006650	glycerophospholipid metabolic process
BP	GO:0006654	phosphatidic acid biosynthetic process
BP	GO:0006655	phosphatidylglycerol biosynthetic process
BP	GO:0006656	phosphatidylcholine biosynthetic process
BP	GO:0006657	CDP-choline pathway
BP	GO:0006658	phosphatidylserine metabolic process
BP	GO:0006659	phosphatidylserine biosynthetic process
BP	GO:0006661	phosphatidylinositol biosynthetic process
BP	GO:0006662	glycerol ether metabolic process
BP	GO:0006664	glycolipid metabolic process
BP	GO:0006665	sphingolipid metabolic process
BP	GO:0006666	3-keto-sphinganine metabolic process
BP	GO:0006667	sphinganine metabolic process
BP	GO:0006670	sphingosine metabolic process
BP	GO:0006672	ceramide metabolic process
BP	GO:0006673	inositol phosphoceramide metabolic process
BP	GO:0006675	mannosyl-inositol phosphorylceramide metabolic process
BP	GO:0006677	glycosylceramide metabolic process
BP	GO:0006678	glucosylceramide metabolic process
BP	GO:0006679	glucosylceramide biosynthetic process
BP	GO:0006680	glucosylceramide catabolic process
BP	GO:0006681	galactosylceramide metabolic process
BP	GO:0006682	galactosylceramide biosynthetic process
BP	GO:0006683	galactosylceramide catabolic process
BP	GO:0006684	sphingomyelin metabolic process
BP	GO:0006685	sphingomyelin catabolic process
BP	GO:0006687	glycosphingolipid metabolic process
BP	GO:0006688	glycosphingolipid biosynthetic process
BP	GO:0006689	ganglioside catabolic process
BP	GO:0006690	icosanoid metabolic process
BP	GO:0006691	leukotriene metabolic process
BP	GO:0006692	prostanoid metabolic process
BP	GO:0006693	prostaglandin metabolic process
BP	GO:0006694	steroid biosynthetic process
BP	GO:0006695	cholesterol biosynthetic process
BP	GO:0006696	ergosterol biosynthetic process
BP	GO:0006699	bile acid biosynthetic process
BP	GO:0006702	androgen biosynthetic process
BP	GO:0006703	estrogen biosynthetic process
BP	GO:0006706	steroid catabolic process
BP	GO:0006707	cholesterol catabolic process
BP	GO:0006710	androgen catabolic process
BP	GO:0006714	sesquiterpenoid metabolic process
BP	GO:0006720	isoprenoid metabolic process
BP	GO:0006721	terpenoid metabolic process
BP	GO:0006722	triterpenoid metabolic process
BP	GO:0006725	cellular aromatic compound metabolic process
BP	GO:0006726	eye pigment biosynthetic process
BP	GO:0006727	ommochrome biosynthetic process
BP	GO:0006728	pteridine biosynthetic process
BP	GO:0006729	tetrahydrobiopterin biosynthetic process
BP	GO:0006730	one-carbon metabolic process
BP	GO:0006732	coenzyme metabolic process
BP	GO:0006733	oxidoreduction coenzyme metabolic process
BP	GO:0006734	NADH metabolic process
BP	GO:0006735	NADH regeneration
BP	GO:0006738	nicotinamide riboside catabolic process
BP	GO:0006739	NADP metabolic process
BP	GO:0006740	NADPH regeneration
BP	GO:0006741	NADP biosynthetic process
BP	GO:0006742	NADP catabolic process
BP	GO:0006743	ubiquinone metabolic process
BP	GO:0006744	ubiquinone biosynthetic process
BP	GO:0006747	FAD biosynthetic process
BP	GO:0006749	glutathione metabolic process
BP	GO:0006750	glutathione biosynthetic process
BP	GO:0006751	glutathione catabolic process
BP	GO:0006753	nucleoside phosphate metabolic process
BP	GO:0006754	ATP biosynthetic process
BP	GO:0006757	ATP generation from ADP
BP	GO:0006760	folic acid-containing compound metabolic process
BP	GO:0006761	dihydrofolate biosynthetic process
BP	GO:0006766	vitamin metabolic process
BP	GO:0006767	water-soluble vitamin metabolic process
BP	GO:0006768	biotin metabolic process
BP	GO:0006769	nicotinamide metabolic process
BP	GO:0006771	riboflavin metabolic process
BP	GO:0006772	thiamine metabolic process
BP	GO:0006775	fat-soluble vitamin metabolic process
BP	GO:0006776	vitamin A metabolic process
BP	GO:0006777	Mo-molybdopterin cofactor biosynthetic process
BP	GO:0006778	porphyrin-containing compound metabolic process
BP	GO:0006779	porphyrin-containing compound biosynthetic process
BP	GO:0006780	uroporphyrinogen III biosynthetic process
BP	GO:0006782	protoporphyrinogen IX biosynthetic process
BP	GO:0006783	heme biosynthetic process
BP	GO:0006784	heme a biosynthetic process
BP	GO:0006786	heme c biosynthetic process
BP	GO:0006787	porphyrin-containing compound catabolic process
BP	GO:0006788	heme oxidation
BP	GO:0006790	sulfur compound metabolic process
BP	GO:0006791	sulfur utilization
BP	GO:0006792	regulation of sulfur utilization
BP	GO:0006793	phosphorus metabolic process
BP	GO:0006796	phosphate-containing compound metabolic process
BP	GO:0006797	polyphosphate metabolic process
BP	GO:0006798	polyphosphate catabolic process
BP	GO:0006799	polyphosphate biosynthetic process
BP	GO:0006801	superoxide metabolic process
BP	GO:0006805	xenobiotic metabolic process
BP	GO:0006807	nitrogen compound metabolic process
BP	GO:0006808	regulation of nitrogen utilization
BP	GO:0006809	nitric oxide biosynthetic process
BP	GO:0006810	transport
BP	GO:0006811	ion transport
BP	GO:0006812	cation transport
BP	GO:0006813	potassium ion transport
BP	GO:0006814	sodium ion transport
BP	GO:0006816	calcium ion transport
BP	GO:0006817	phosphate ion transport
BP	GO:0006820	anion transport
BP	GO:0006821	chloride transport
BP	GO:0006824	cobalt ion transport
BP	GO:0006825	copper ion transport
BP	GO:0006826	iron ion transport
BP	GO:0006828	manganese ion transport
BP	GO:0006829	zinc ion transport
BP	GO:0006833	water transport
BP	GO:0006835	dicarboxylic acid transport
BP	GO:0006836	neurotransmitter transport
BP	GO:0006839	mitochondrial transport
BP	GO:0006842	tricarboxylic acid transport
BP	GO:0006846	acetate transport
BP	GO:0006847	plasma membrane acetate transport
BP	GO:0006848	pyruvate transport
BP	GO:0006851	mitochondrial calcium ion transmembrane transport
BP	GO:0006855	drug transmembrane transport
BP	GO:0006857	oligopeptide transport
BP	GO:0006862	nucleotide transport
BP	GO:0006863	purine nucleobase transport
BP	GO:0006864	pyrimidine nucleotide transport
BP	GO:0006865	amino acid transport
BP	GO:0006868	glutamine transport
BP	GO:0006869	lipid transport
BP	GO:0006873	cellular ion homeostasis
BP	GO:0006874	cellular calcium ion homeostasis
BP	GO:0006875	cellular metal ion homeostasis
BP	GO:0006876	cellular cadmium ion homeostasis
BP	GO:0006878	cellular copper ion homeostasis
BP	GO:0006879	cellular iron ion homeostasis
BP	GO:0006880	intracellular sequestering of iron ion
BP	GO:0006882	cellular zinc ion homeostasis
BP	GO:0006883	cellular sodium ion homeostasis
BP	GO:0006884	cell volume homeostasis
BP	GO:0006885	regulation of pH
BP	GO:0006886	intracellular protein transport
BP	GO:0006887	exocytosis
BP	GO:0006888	endoplasmic reticulum to Golgi vesicle-mediated transport
BP	GO:0006890	retrograde vesicle-mediated transport, Golgi to endoplasmic reticulum
BP	GO:0006891	intra-Golgi vesicle-mediated transport
BP	GO:0006892	post-Golgi vesicle-mediated transport
BP	GO:0006893	Golgi to plasma membrane transport
BP	GO:0006895	Golgi to endosome transport
BP	GO:0006897	endocytosis
BP	GO:0006898	receptor-mediated endocytosis
BP	GO:0006906	vesicle fusion
BP	GO:0006907	pinocytosis
BP	GO:0006909	phagocytosis
BP	GO:0006913	nucleocytoplasmic transport
BP	GO:0006914	autophagy
BP	GO:0006915	apoptotic process
BP	GO:0006919	activation of cysteine-type endopeptidase activity involved in apoptotic process
BP	GO:0006921	cellular component disassembly involved in execution phase of apoptosis
BP	GO:0006928	movement of cell or subcellular component
BP	GO:0006935	chemotaxis
BP	GO:0006936	muscle contraction
BP	GO:0006937	regulation of muscle contraction
BP	GO:0006939	smooth muscle contraction
BP	GO:0006940	regulation of smooth muscle contraction
BP	GO:0006941	striated muscle contraction
BP	GO:0006942	regulation of striated muscle contraction
BP	GO:0006949	syncytium formation
BP	GO:0006950	response to stress
BP	GO:0006952	defense response
BP	GO:0006953	acute-phase response
BP	GO:0006954	inflammatory response
BP	GO:0006955	immune response
BP	GO:0006956	complement activation
BP	GO:0006957	complement activation, alternative pathway
BP	GO:0006958	complement activation, classical pathway
BP	GO:0006959	humoral immune response
BP	GO:0006963	positive regulation of antibacterial peptide biosynthetic process
BP	GO:0006965	positive regulation of biosynthetic process of antibacterial peptides active against Gram-positive bacteria
BP	GO:0006970	response to osmotic stress
BP	GO:0006971	hypotonic response
BP	GO:0006972	hyperosmotic response
BP	GO:0006974	cellular response to DNA damage stimulus
BP	GO:0006975	DNA damage induced protein phosphorylation
BP	GO:0006979	response to oxidative stress
BP	GO:0006982	response to lipid hydroperoxide
BP	GO:0006984	ER-nucleus signaling pathway
BP	GO:0006986	response to unfolded protein
BP	GO:0006991	response to sterol depletion
BP	GO:0006995	cellular response to nitrogen starvation
BP	GO:0006996	organelle organization
BP	GO:0006997	nucleus organization
BP	GO:0007004	telomere maintenance via telomerase
BP	GO:0007005	mitochondrion organization
BP	GO:0007006	mitochondrial membrane organization
BP	GO:0007007	inner mitochondrial membrane organization
BP	GO:0007008	outer mitochondrial membrane organization
BP	GO:0007009	plasma membrane organization
BP	GO:0007010	cytoskeleton organization
BP	GO:0007015	actin filament organization
BP	GO:0007017	microtubule-based process
BP	GO:0007018	microtubule-based movement
BP	GO:0007020	microtubule nucleation
BP	GO:0007021	tubulin complex assembly
BP	GO:0007023	post-chaperonin tubulin folding pathway
BP	GO:0007028	cytoplasm organization
BP	GO:0007029	endoplasmic reticulum organization
BP	GO:0007030	Golgi organization
BP	GO:0007031	peroxisome organization
BP	GO:0007033	vacuole organization
BP	GO:0007034	vacuolar transport
BP	GO:0007035	vacuolar acidification
BP	GO:0007039	protein catabolic process in the vacuole
BP	GO:0007040	lysosome organization
BP	GO:0007041	lysosomal transport
BP	GO:0007043	cell-cell junction assembly
BP	GO:0007049	cell cycle
BP	GO:0007050	cell cycle arrest
BP	GO:0007051	spindle organization
BP	GO:0007052	mitotic spindle organization
BP	GO:0007059	chromosome segregation
BP	GO:0007062	sister chromatid cohesion
BP	GO:0007064	mitotic sister chromatid cohesion
BP	GO:0007088	regulation of mitotic nuclear division
BP	GO:0007089	traversing start control point of mitotic cell cycle
BP	GO:0007096	regulation of exit from mitosis
BP	GO:0007098	centrosome cycle
BP	GO:0007105	cytokinesis, site selection
BP	GO:0007114	cell budding
BP	GO:0007127	meiosis I
BP	GO:0007131	reciprocal meiotic recombination
BP	GO:0007154	cell communication
BP	GO:0007155	cell adhesion
BP	GO:0007156	homophilic cell adhesion via plasma membrane adhesion molecules
BP	GO:0007157	heterophilic cell-cell adhesion via plasma membrane cell adhesion molecules
BP	GO:0007159	leukocyte cell-cell adhesion
BP	GO:0007160	cell-matrix adhesion
BP	GO:0007162	negative regulation of cell adhesion
BP	GO:0007163	establishment or maintenance of cell polarity
BP	GO:0007165	signal transduction
BP	GO:0007166	cell surface receptor signaling pathway
BP	GO:0007167	enzyme linked receptor protein signaling pathway
BP	GO:0007169	transmembrane receptor protein tyrosine kinase signaling pathway
BP	GO:0007172	signal complex assembly
BP	GO:0007178	transmembrane receptor protein serine/threonine kinase signaling pathway
BP	GO:0007179	transforming growth factor beta receptor signaling pathway
BP	GO:0007183	SMAD protein complex assembly
BP	GO:0007186	G protein-coupled receptor signaling pathway
BP	GO:0007187	G protein-coupled receptor signaling pathway, coupled to cyclic nucleotide second messenger
BP	GO:0007188	adenylate cyclase-modulating G protein-coupled receptor signaling pathway
BP	GO:0007189	adenylate cyclase-activating G protein-coupled receptor signaling pathway
BP	GO:0007194	negative regulation of adenylate cyclase activity
BP	GO:0007204	positive regulation of cytosolic calcium ion concentration
BP	GO:0007205	protein kinase C-activating G protein-coupled receptor signaling pathway
BP	GO:0007213	G protein-coupled acetylcholine receptor signaling pathway
BP	GO:0007215	glutamate receptor signaling pathway
BP	GO:0007217	tachykinin receptor signaling pathway
BP	GO:0007218	neuropeptide signaling pathway
BP	GO:0007219	Notch signaling pathway
BP	GO:0007224	smoothened signaling pathway
BP	GO:0007229	integrin-mediated signaling pathway
BP	GO:0007231	osmosensory signaling pathway
BP	GO:0007232	osmosensory signaling pathway via Sho1 osmosensor
BP	GO:0007234	osmosensory signaling via phosphorelay pathway
BP	GO:0007264	small GTPase mediated signal transduction
BP	GO:0007265	Ras protein signal transduction
BP	GO:0007267	cell-cell signaling
BP	GO:0007268	chemical synaptic transmission
BP	GO:0007269	neurotransmitter secretion
BP	GO:0007271	synaptic transmission, cholinergic
BP	GO:0007272	ensheathment of neurons
BP	GO:0007274	neuromuscular synaptic transmission
BP	GO:0007275	multicellular organism development
BP	GO:0007276	gamete generation
BP	GO:0007281	germ cell development
BP	GO:0007283	spermatogenesis
BP	GO:0007286	spermatid development
BP	GO:0007288	sperm axoneme assembly
BP	GO:0007291	sperm individualization
BP	GO:0007292	female gamete generation
BP	GO:0007304	chorion-containing eggshell formation
BP	GO:0007306	eggshell chorion assembly
BP	GO:0007308	oocyte construction
BP	GO:0007309	oocyte axis specification
BP	GO:0007314	oocyte anterior/posterior axis specification
BP	GO:0007315	pole plasm assembly
BP	GO:0007323	peptide pheromone maturation
BP	GO:0007338	single fertilization
BP	GO:0007339	binding of sperm to zona pellucida
BP	GO:0007342	fusion of sperm to egg plasma membrane involved in single fertilization
BP	GO:0007343	egg activation
BP	GO:0007346	regulation of mitotic cell cycle
BP	GO:0007349	cellularization
BP	GO:0007350	blastoderm segmentation
BP	GO:0007351	tripartite regional subdivision
BP	GO:0007365	periodic partitioning
BP	GO:0007367	segment polarity determination
BP	GO:0007368	determination of left/right symmetry
BP	GO:0007369	gastrulation
BP	GO:0007389	pattern specification process
BP	GO:0007399	nervous system development
BP	GO:0007409	axonogenesis
BP	GO:0007411	axon guidance
BP	GO:0007417	central nervous system development
BP	GO:0007420	brain development
BP	GO:0007422	peripheral nervous system development
BP	GO:0007423	sensory organ development
BP	GO:0007424	open tracheal system development
BP	GO:0007427	epithelial cell migration, open tracheal system
BP	GO:0007431	salivary gland development
BP	GO:0007435	salivary gland morphogenesis
BP	GO:0007439	ectodermal digestive tract development
BP	GO:0007442	hindgut morphogenesis
BP	GO:0007443	Malpighian tubule morphogenesis
BP	GO:0007494	midgut development
BP	GO:0007498	mesoderm development
BP	GO:0007507	heart development
BP	GO:0007509	mesoderm migration involved in gastrulation
BP	GO:0007517	muscle organ development
BP	GO:0007519	skeletal muscle tissue development
BP	GO:0007520	myoblast fusion
BP	GO:0007525	somatic muscle development
BP	GO:0007528	neuromuscular junction development
BP	GO:0007529	establishment of synaptic specificity at neuromuscular junction
BP	GO:0007548	sex differentiation
BP	GO:0007552	metamorphosis
BP	GO:0007565	female pregnancy
BP	GO:0007566	embryo implantation
BP	GO:0007567	parturition
BP	GO:0007568	aging
BP	GO:0007569	cell aging
BP	GO:0007571	age-dependent general metabolic decline
BP	GO:0007584	response to nutrient
BP	GO:0007586	digestion
BP	GO:0007588	excretion
BP	GO:0007589	body fluid secretion
BP	GO:0007591	molting cycle, chitin-based cuticle
BP	GO:0007595	lactation
BP	GO:0007596	blood coagulation
BP	GO:0007599	hemostasis
BP	GO:0007600	sensory perception
BP	GO:0007601	visual perception
BP	GO:0007602	phototransduction
BP	GO:0007603	phototransduction, visible light
BP	GO:0007605	sensory perception of sound
BP	GO:0007606	sensory perception of chemical stimulus
BP	GO:0007608	sensory perception of smell
BP	GO:0007610	behavior
BP	GO:0007611	learning or memory
BP	GO:0007612	learning
BP	GO:0007613	memory
BP	GO:0007614	short-term memory
BP	GO:0007617	mating behavior
BP	GO:0007618	mating
BP	GO:0007622	rhythmic behavior
BP	GO:0007623	circadian rhythm
BP	GO:0007625	grooming behavior
BP	GO:0007626	locomotory behavior
BP	GO:0007628	adult walking behavior
BP	GO:0007629	flight behavior
BP	GO:0007631	feeding behavior
BP	GO:0007632	visual behavior
BP	GO:0008015	blood circulation
BP	GO:0008016	regulation of heart contraction
BP	GO:0008033	tRNA processing
BP	GO:0008037	cell recognition
BP	GO:0008053	mitochondrial fusion
BP	GO:0008055	ocellus pigment biosynthetic process
BP	GO:0008064	regulation of actin polymerization or depolymerization
BP	GO:0008078	mesodermal cell migration
BP	GO:0008088	axo-dendritic transport
BP	GO:0008089	anterograde axonal transport
BP	GO:0008090	retrograde axonal transport
BP	GO:0008104	protein localization
BP	GO:0008152	metabolic process
BP	GO:0008154	actin polymerization or depolymerization
BP	GO:0008156	negative regulation of DNA replication
BP	GO:0008202	steroid metabolic process
BP	GO:0008203	cholesterol metabolic process
BP	GO:0008204	ergosterol metabolic process
BP	GO:0008205	ecdysone metabolic process
BP	GO:0008206	bile acid metabolic process
BP	GO:0008207	C21-steroid hormone metabolic process
BP	GO:0008209	androgen metabolic process
BP	GO:0008210	estrogen metabolic process
BP	GO:0008213	protein alkylation
BP	GO:0008214	protein dealkylation
BP	GO:0008215	spermine metabolic process
BP	GO:0008216	spermidine metabolic process
BP	GO:0008217	regulation of blood pressure
BP	GO:0008218	bioluminescence
BP	GO:0008219	cell death
BP	GO:0008228	opsonization
BP	GO:0008258	head involution
BP	GO:0008272	sulfate transport
BP	GO:0008277	regulation of G protein-coupled receptor signaling pathway
BP	GO:0008283	cell population proliferation
BP	GO:0008284	positive regulation of cell population proliferation
BP	GO:0008285	negative regulation of cell population proliferation
BP	GO:0008286	insulin receptor signaling pathway
BP	GO:0008291	acetylcholine metabolic process
BP	GO:0008292	acetylcholine biosynthetic process
BP	GO:0008295	spermidine biosynthetic process
BP	GO:0008299	isoprenoid biosynthetic process
BP	GO:0008300	isoprenoid catabolic process
BP	GO:0008306	associative learning
BP	GO:0008333	endosome to lysosome transport
BP	GO:0008340	determination of adult lifespan
BP	GO:0008344	adult locomotory behavior
BP	GO:0008345	larval locomotory behavior
BP	GO:0008356	asymmetric cell division
BP	GO:0008358	maternal determination of anterior/posterior axis, embryo
BP	GO:0008360	regulation of cell shape
BP	GO:0008361	regulation of cell size
BP	GO:0008366	axon ensheathment
BP	GO:0008380	RNA splicing
BP	GO:0008406	gonad development
BP	GO:0008535	respiratory chain complex IV assembly
BP	GO:0008542	visual learning
BP	GO:0008543	fibroblast growth factor receptor signaling pathway
BP	GO:0008544	epidermis development
BP	GO:0008584	male gonad development
BP	GO:0008585	female gonad development
BP	GO:0008589	regulation of smoothened signaling pathway
BP	GO:0008595	anterior/posterior axis specification, embryo
BP	GO:0008608	attachment of spindle microtubules to kinetochore
BP	GO:0008610	lipid biosynthetic process
BP	GO:0008611	ether lipid biosynthetic process
BP	GO:0008612	peptidyl-lysine modification to peptidyl-hypusine
BP	GO:0008614	pyridoxine metabolic process
BP	GO:0008615	pyridoxine biosynthetic process
BP	GO:0008616	queuosine biosynthetic process
BP	GO:0008617	guanosine metabolic process
BP	GO:0008630	intrinsic apoptotic signaling pathway in response to DNA damage
BP	GO:0008631	intrinsic apoptotic signaling pathway in response to oxidative stress
BP	GO:0008637	apoptotic mitochondrial changes
BP	GO:0008643	carbohydrate transport
BP	GO:0008645	hexose transmembrane transport
BP	GO:0008652	cellular amino acid biosynthetic process
BP	GO:0008653	lipopolysaccharide metabolic process
BP	GO:0008654	phospholipid biosynthetic process
BP	GO:0008655	pyrimidine-containing compound salvage
BP	GO:0009050	glycopeptide catabolic process
BP	GO:0009051	pentose-phosphate shunt, oxidative branch
BP	GO:0009052	pentose-phosphate shunt, non-oxidative branch
BP	GO:0009056	catabolic process
BP	GO:0009057	macromolecule catabolic process
BP	GO:0009058	biosynthetic process
BP	GO:0009059	macromolecule biosynthetic process
BP	GO:0009060	aerobic respiration
BP	GO:0009061	anaerobic respiration
BP	GO:0009062	fatty acid catabolic process
BP	GO:0009063	cellular amino acid catabolic process
BP	GO:0009064	glutamine family amino acid metabolic process
BP	GO:0009065	glutamine family amino acid catabolic process
BP	GO:0009066	aspartate family amino acid metabolic process
BP	GO:0009067	aspartate family amino acid biosynthetic process
BP	GO:0009068	aspartate family amino acid catabolic process
BP	GO:0009069	serine family amino acid metabolic process
BP	GO:0009070	serine family amino acid biosynthetic process
BP	GO:0009071	serine family amino acid catabolic process
BP	GO:0009072	aromatic amino acid family metabolic process
BP	GO:0009073	aromatic amino acid family biosynthetic process
BP	GO:0009074	aromatic amino acid family catabolic process
BP	GO:0009078	pyruvate family amino acid metabolic process
BP	GO:0009079	pyruvate family amino acid biosynthetic process
BP	GO:0009080	pyruvate family amino acid catabolic process
BP	GO:0009081	branched-chain amino acid metabolic process
BP	GO:0009082	branched-chain amino acid biosynthetic process
BP	GO:0009083	branched-chain amino acid catabolic process
BP	GO:0009084	glutamine family amino acid biosynthetic process
BP	GO:0009085	lysine biosynthetic process
BP	GO:0009086	methionine biosynthetic process
BP	GO:0009087	methionine catabolic process
BP	GO:0009088	threonine biosynthetic process
BP	GO:0009089	lysine biosynthetic process via diaminopimelate
BP	GO:0009090	homoserine biosynthetic process
BP	GO:0009092	homoserine metabolic process
BP	GO:0009093	cysteine catabolic process
BP	GO:0009094	L-phenylalanine biosynthetic process
BP	GO:0009095	aromatic amino acid family biosynthetic process, prephenate pathway
BP	GO:0009097	isoleucine biosynthetic process
BP	GO:0009098	leucine biosynthetic process
BP	GO:0009099	valine biosynthetic process
BP	GO:0009100	glycoprotein metabolic process
BP	GO:0009101	glycoprotein biosynthetic process
BP	GO:0009102	biotin biosynthetic process
BP	GO:0009103	lipopolysaccharide biosynthetic process
BP	GO:0009106	lipoate metabolic process
BP	GO:0009107	lipoate biosynthetic process
BP	GO:0009108	coenzyme biosynthetic process
BP	GO:0009109	coenzyme catabolic process
BP	GO:0009110	vitamin biosynthetic process
BP	GO:0009111	vitamin catabolic process
BP	GO:0009112	nucleobase metabolic process
BP	GO:0009113	purine nucleobase biosynthetic process
BP	GO:0009114	hypoxanthine catabolic process
BP	GO:0009116	nucleoside metabolic process
BP	GO:0009117	nucleotide metabolic process
BP	GO:0009118	regulation of nucleoside metabolic process
BP	GO:0009119	ribonucleoside metabolic process
BP	GO:0009120	deoxyribonucleoside metabolic process
BP	GO:0009123	nucleoside monophosphate metabolic process
BP	GO:0009124	nucleoside monophosphate biosynthetic process
BP	GO:0009125	nucleoside monophosphate catabolic process
BP	GO:0009126	purine nucleoside monophosphate metabolic process
BP	GO:0009127	purine nucleoside monophosphate biosynthetic process
BP	GO:0009128	purine nucleoside monophosphate catabolic process
BP	GO:0009129	pyrimidine nucleoside monophosphate metabolic process
BP	GO:0009130	pyrimidine nucleoside monophosphate biosynthetic process
BP	GO:0009131	pyrimidine nucleoside monophosphate catabolic process
BP	GO:0009132	nucleoside diphosphate metabolic process
BP	GO:0009133	nucleoside diphosphate biosynthetic process
BP	GO:0009134	nucleoside diphosphate catabolic process
BP	GO:0009135	purine nucleoside diphosphate metabolic process
BP	GO:0009136	purine nucleoside diphosphate biosynthetic process
BP	GO:0009137	purine nucleoside diphosphate catabolic process
BP	GO:0009138	pyrimidine nucleoside diphosphate metabolic process
BP	GO:0009139	pyrimidine nucleoside diphosphate biosynthetic process
BP	GO:0009141	nucleoside triphosphate metabolic process
BP	GO:0009142	nucleoside triphosphate biosynthetic process
BP	GO:0009143	nucleoside triphosphate catabolic process
BP	GO:0009144	purine nucleoside triphosphate metabolic process
BP	GO:0009145	purine nucleoside triphosphate biosynthetic process
BP	GO:0009146	purine nucleoside triphosphate catabolic process
BP	GO:0009147	pyrimidine nucleoside triphosphate metabolic process
BP	GO:0009148	pyrimidine nucleoside triphosphate biosynthetic process
BP	GO:0009149	pyrimidine nucleoside triphosphate catabolic process
BP	GO:0009150	purine ribonucleotide metabolic process
BP	GO:0009151	purine deoxyribonucleotide metabolic process
BP	GO:0009152	purine ribonucleotide biosynthetic process
BP	GO:0009153	purine deoxyribonucleotide biosynthetic process
BP	GO:0009154	purine ribonucleotide catabolic process
BP	GO:0009155	purine deoxyribonucleotide catabolic process
BP	GO:0009156	ribonucleoside monophosphate biosynthetic process
BP	GO:0009157	deoxyribonucleoside monophosphate biosynthetic process
BP	GO:0009158	ribonucleoside monophosphate catabolic process
BP	GO:0009159	deoxyribonucleoside monophosphate catabolic process
BP	GO:0009161	ribonucleoside monophosphate metabolic process
BP	GO:0009162	deoxyribonucleoside monophosphate metabolic process
BP	GO:0009163	nucleoside biosynthetic process
BP	GO:0009164	nucleoside catabolic process
BP	GO:0009165	nucleotide biosynthetic process
BP	GO:0009166	nucleotide catabolic process
BP	GO:0009167	purine ribonucleoside monophosphate metabolic process
BP	GO:0009168	purine ribonucleoside monophosphate biosynthetic process
BP	GO:0009169	purine ribonucleoside monophosphate catabolic process
BP	GO:0009170	purine deoxyribonucleoside monophosphate metabolic process
BP	GO:0009171	purine deoxyribonucleoside monophosphate biosynthetic process
BP	GO:0009173	pyrimidine ribonucleoside monophosphate metabolic process
BP	GO:0009174	pyrimidine ribonucleoside monophosphate biosynthetic process
BP	GO:0009175	pyrimidine ribonucleoside monophosphate catabolic process
BP	GO:0009176	pyrimidine deoxyribonucleoside monophosphate metabolic process
BP	GO:0009177	pyrimidine deoxyribonucleoside monophosphate biosynthetic process
BP	GO:0009178	pyrimidine deoxyribonucleoside monophosphate catabolic process
BP	GO:0009179	purine ribonucleoside diphosphate metabolic process
BP	GO:0009180	purine ribonucleoside diphosphate biosynthetic process
BP	GO:0009181	purine ribonucleoside diphosphate catabolic process
BP	GO:0009182	purine deoxyribonucleoside diphosphate metabolic process
BP	GO:0009185	ribonucleoside diphosphate metabolic process
BP	GO:0009186	deoxyribonucleoside diphosphate metabolic process
BP	GO:0009187	cyclic nucleotide metabolic process
BP	GO:0009188	ribonucleoside diphosphate biosynthetic process
BP	GO:0009189	deoxyribonucleoside diphosphate biosynthetic process
BP	GO:0009190	cyclic nucleotide biosynthetic process
BP	GO:0009191	ribonucleoside diphosphate catabolic process
BP	GO:0009193	pyrimidine ribonucleoside diphosphate metabolic process
BP	GO:0009194	pyrimidine ribonucleoside diphosphate biosynthetic process
BP	GO:0009196	pyrimidine deoxyribonucleoside diphosphate metabolic process
BP	GO:0009197	pyrimidine deoxyribonucleoside diphosphate biosynthetic process
BP	GO:0009199	ribonucleoside triphosphate metabolic process
BP	GO:0009200	deoxyribonucleoside triphosphate metabolic process
BP	GO:0009201	ribonucleoside triphosphate biosynthetic process
BP	GO:0009202	deoxyribonucleoside triphosphate biosynthetic process
BP	GO:0009203	ribonucleoside triphosphate catabolic process
BP	GO:0009204	deoxyribonucleoside triphosphate catabolic process
BP	GO:0009205	purine ribonucleoside triphosphate metabolic process
BP	GO:0009206	purine ribonucleoside triphosphate biosynthetic process
BP	GO:0009207	purine ribonucleoside triphosphate catabolic process
BP	GO:0009208	pyrimidine ribonucleoside triphosphate metabolic process
BP	GO:0009209	pyrimidine ribonucleoside triphosphate biosynthetic process
BP	GO:0009210	pyrimidine ribonucleoside triphosphate catabolic process
BP	GO:0009211	pyrimidine deoxyribonucleoside triphosphate metabolic process
BP	GO:0009212	pyrimidine deoxyribonucleoside triphosphate biosynthetic process
BP	GO:0009213	pyrimidine deoxyribonucleoside triphosphate catabolic process
BP	GO:0009214	cyclic nucleotide catabolic process
BP	GO:0009215	purine deoxyribonucleoside triphosphate metabolic process
BP	GO:0009216	purine deoxyribonucleoside triphosphate biosynthetic process
BP	GO:0009217	purine deoxyribonucleoside triphosphate catabolic process
BP	GO:0009218	pyrimidine ribonucleotide metabolic process
BP	GO:0009219	pyrimidine deoxyribonucleotide metabolic process
BP	GO:0009220	pyrimidine ribonucleotide biosynthetic process
BP	GO:0009221	pyrimidine deoxyribonucleotide biosynthetic process
BP	GO:0009222	pyrimidine ribonucleotide catabolic process
BP	GO:0009223	pyrimidine deoxyribonucleotide catabolic process
BP	GO:0009224	CMP biosynthetic process
BP	GO:0009225	nucleotide-sugar metabolic process
BP	GO:0009226	nucleotide-sugar biosynthetic process
BP	GO:0009228	thiamine biosynthetic process
BP	GO:0009229	thiamine diphosphate biosynthetic process
BP	GO:0009230	thiamine catabolic process
BP	GO:0009231	riboflavin biosynthetic process
BP	GO:0009233	menaquinone metabolic process
BP	GO:0009234	menaquinone biosynthetic process
BP	GO:0009235	cobalamin metabolic process
BP	GO:0009236	cobalamin biosynthetic process
BP	GO:0009237	siderophore metabolic process
BP	GO:0009238	enterobactin metabolic process
BP	GO:0009239	enterobactin biosynthetic process
BP	GO:0009240	isopentenyl diphosphate biosynthetic process
BP	GO:0009242	colanic acid biosynthetic process
BP	GO:0009243	O antigen biosynthetic process
BP	GO:0009244	lipopolysaccharide core region biosynthetic process
BP	GO:0009245	lipid A biosynthetic process
BP	GO:0009246	enterobacterial common antigen biosynthetic process
BP	GO:0009247	glycolipid biosynthetic process
BP	GO:0009249	protein lipoylation
BP	GO:0009250	glucan biosynthetic process
BP	GO:0009251	glucan catabolic process
BP	GO:0009252	peptidoglycan biosynthetic process
BP	GO:0009253	peptidoglycan catabolic process
BP	GO:0009254	peptidoglycan turnover
BP	GO:0009255	Entner-Doudoroff pathway through 6-phosphogluconate
BP	GO:0009256	10-formyltetrahydrofolate metabolic process
BP	GO:0009257	10-formyltetrahydrofolate biosynthetic process
BP	GO:0009259	ribonucleotide metabolic process
BP	GO:0009260	ribonucleotide biosynthetic process
BP	GO:0009261	ribonucleotide catabolic process
BP	GO:0009262	deoxyribonucleotide metabolic process
BP	GO:0009263	deoxyribonucleotide biosynthetic process
BP	GO:0009264	deoxyribonucleotide catabolic process
BP	GO:0009265	2'-deoxyribonucleotide biosynthetic process
BP	GO:0009266	response to temperature stimulus
BP	GO:0009267	cellular response to starvation
BP	GO:0009268	response to pH
BP	GO:0009269	response to desiccation
BP	GO:0009271	phage shock
BP	GO:0009272	fungal-type cell wall biogenesis
BP	GO:0009273	peptidoglycan-based cell wall biogenesis
BP	GO:0009290	DNA import into cell involved in transformation
BP	GO:0009291	unidirectional conjugation
BP	GO:0009292	genetic transfer
BP	GO:0009294	DNA mediated transformation
BP	GO:0009297	pilus assembly
BP	GO:0009298	GDP-mannose biosynthetic process
BP	GO:0009305	protein biotinylation
BP	GO:0009306	protein secretion
BP	GO:0009307	DNA restriction-modification system
BP	GO:0009308	amine metabolic process
BP	GO:0009309	amine biosynthetic process
BP	GO:0009310	amine catabolic process
BP	GO:0009311	oligosaccharide metabolic process
BP	GO:0009312	oligosaccharide biosynthetic process
BP	GO:0009313	oligosaccharide catabolic process
BP	GO:0009314	response to radiation
BP	GO:0009371	positive regulation of transcription by pheromones
BP	GO:0009372	quorum sensing
BP	GO:0009373	regulation of transcription by pheromones
BP	GO:0009394	2'-deoxyribonucleotide metabolic process
BP	GO:0009395	phospholipid catabolic process
BP	GO:0009396	folic acid-containing compound biosynthetic process
BP	GO:0009397	folic acid-containing compound catabolic process
BP	GO:0009398	FMN biosynthetic process
BP	GO:0009399	nitrogen fixation
BP	GO:0009401	phosphoenolpyruvate-dependent sugar phosphotransferase system
BP	GO:0009403	toxin biosynthetic process
BP	GO:0009404	toxin metabolic process
BP	GO:0009405	pathogenesis
BP	GO:0009407	toxin catabolic process
BP	GO:0009408	response to heat
BP	GO:0009409	response to cold
BP	GO:0009410	response to xenobiotic stimulus
BP	GO:0009411	response to UV
BP	GO:0009413	response to flooding
BP	GO:0009414	response to water deprivation
BP	GO:0009415	response to water
BP	GO:0009416	response to light stimulus
BP	GO:0009423	chorismate biosynthetic process
BP	GO:0009432	SOS response
BP	GO:0009435	NAD biosynthetic process
BP	GO:0009436	glyoxylate catabolic process
BP	GO:0009437	carnitine metabolic process
BP	GO:0009438	methylglyoxal metabolic process
BP	GO:0009439	cyanate metabolic process
BP	GO:0009440	cyanate catabolic process
BP	GO:0009441	glycolate metabolic process
BP	GO:0009442	allantoin assimilation pathway
BP	GO:0009443	pyridoxal 5'-phosphate salvage
BP	GO:0009445	putrescine metabolic process
BP	GO:0009446	putrescine biosynthetic process
BP	GO:0009447	putrescine catabolic process
BP	GO:0009448	gamma-aminobutyric acid metabolic process
BP	GO:0009449	gamma-aminobutyric acid biosynthetic process
BP	GO:0009450	gamma-aminobutyric acid catabolic process
BP	GO:0009451	RNA modification
BP	GO:0009452	7-methylguanosine RNA capping
BP	GO:0009453	energy taxis
BP	GO:0009454	aerotaxis
BP	GO:0009553	embryo sac development
BP	GO:0009554	megasporogenesis
BP	GO:0009555	pollen development
BP	GO:0009559	embryo sac central cell differentiation
BP	GO:0009561	megagametogenesis
BP	GO:0009566	fertilization
BP	GO:0009567	double fertilization forming a zygote and endosperm
BP	GO:0009581	detection of external stimulus
BP	GO:0009582	detection of abiotic stimulus
BP	GO:0009583	detection of light stimulus
BP	GO:0009584	detection of visible light
BP	GO:0009585	red, far-red light phototransduction
BP	GO:0009593	detection of chemical stimulus
BP	GO:0009595	detection of biotic stimulus
BP	GO:0009605	response to external stimulus
BP	GO:0009606	tropism
BP	GO:0009607	response to biotic stimulus
BP	GO:0009608	response to symbiont
BP	GO:0009609	response to symbiotic bacterium
BP	GO:0009610	response to symbiotic fungus
BP	GO:0009611	response to wounding
BP	GO:0009612	response to mechanical stimulus
BP	GO:0009615	response to virus
BP	GO:0009617	response to bacterium
BP	GO:0009620	response to fungus
BP	GO:0009624	response to nematode
BP	GO:0009626	plant-type hypersensitive response
BP	GO:0009627	systemic acquired resistance
BP	GO:0009628	response to abiotic stimulus
BP	GO:0009629	response to gravity
BP	GO:0009630	gravitropism
BP	GO:0009631	cold acclimation
BP	GO:0009635	response to herbicide
BP	GO:0009636	response to toxic substance
BP	GO:0009637	response to blue light
BP	GO:0009639	response to red or far red light
BP	GO:0009640	photomorphogenesis
BP	GO:0009642	response to light intensity
BP	GO:0009643	photosynthetic acclimation
BP	GO:0009644	response to high light intensity
BP	GO:0009645	response to low light intensity stimulus
BP	GO:0009646	response to absence of light
BP	GO:0009648	photoperiodism
BP	GO:0009649	entrainment of circadian clock
BP	GO:0009650	UV protection
BP	GO:0009651	response to salt stress
BP	GO:0009653	anatomical structure morphogenesis
BP	GO:0009657	plastid organization
BP	GO:0009658	chloroplast organization
BP	GO:0009660	amyloplast organization
BP	GO:0009662	etioplast organization
BP	GO:0009664	plant-type cell wall organization
BP	GO:0009668	plastid membrane organization
BP	GO:0009682	induced systemic resistance
BP	GO:0009683	indoleacetic acid metabolic process
BP	GO:0009684	indoleacetic acid biosynthetic process
BP	GO:0009687	abscisic acid metabolic process
BP	GO:0009688	abscisic acid biosynthetic process
BP	GO:0009690	cytokinin metabolic process
BP	GO:0009691	cytokinin biosynthetic process
BP	GO:0009692	ethylene metabolic process
BP	GO:0009693	ethylene biosynthetic process
BP	GO:0009694	jasmonic acid metabolic process
BP	GO:0009695	jasmonic acid biosynthetic process
BP	GO:0009696	salicylic acid metabolic process
BP	GO:0009697	salicylic acid biosynthetic process
BP	GO:0009698	phenylpropanoid metabolic process
BP	GO:0009699	phenylpropanoid biosynthetic process
BP	GO:0009700	indole phytoalexin biosynthetic process
BP	GO:0009704	de-etiolation
BP	GO:0009712	catechol-containing compound metabolic process
BP	GO:0009713	catechol-containing compound biosynthetic process
BP	GO:0009714	chalcone metabolic process
BP	GO:0009715	chalcone biosynthetic process
BP	GO:0009718	anthocyanin-containing compound biosynthetic process
BP	GO:0009719	response to endogenous stimulus
BP	GO:0009723	response to ethylene
BP	GO:0009725	response to hormone
BP	GO:0009730	detection of carbohydrate stimulus
BP	GO:0009732	detection of hexose stimulus
BP	GO:0009733	response to auxin
BP	GO:0009734	auxin-activated signaling pathway
BP	GO:0009735	response to cytokinin
BP	GO:0009736	cytokinin-activated signaling pathway
BP	GO:0009737	response to abscisic acid
BP	GO:0009738	abscisic acid-activated signaling pathway
BP	GO:0009741	response to brassinosteroid
BP	GO:0009742	brassinosteroid mediated signaling pathway
BP	GO:0009743	response to carbohydrate
BP	GO:0009744	response to sucrose
BP	GO:0009746	response to hexose
BP	GO:0009749	response to glucose
BP	GO:0009750	response to fructose
BP	GO:0009751	response to salicylic acid
BP	GO:0009753	response to jasmonic acid
BP	GO:0009755	hormone-mediated signaling pathway
BP	GO:0009756	carbohydrate mediated signaling
BP	GO:0009757	hexose mediated signaling
BP	GO:0009758	carbohydrate utilization
BP	GO:0009765	photosynthesis, light harvesting
BP	GO:0009767	photosynthetic electron transport chain
BP	GO:0009772	photosynthetic electron transport in photosystem II
BP	GO:0009773	photosynthetic electron transport in photosystem I
BP	GO:0009785	blue light signaling pathway
BP	GO:0009790	embryo development
BP	GO:0009791	post-embryonic development
BP	GO:0009792	embryo development ending in birth or egg hatching
BP	GO:0009793	embryo development ending in seed dormancy
BP	GO:0009798	axis specification
BP	GO:0009799	specification of symmetry
BP	GO:0009800	cinnamic acid biosynthetic process
BP	GO:0009803	cinnamic acid metabolic process
BP	GO:0009804	coumarin metabolic process
BP	GO:0009805	coumarin biosynthetic process
BP	GO:0009808	lignin metabolic process
BP	GO:0009809	lignin biosynthetic process
BP	GO:0009812	flavonoid metabolic process
BP	GO:0009813	flavonoid biosynthetic process
BP	GO:0009814	defense response, incompatible interaction
BP	GO:0009816	defense response to bacterium, incompatible interaction
BP	GO:0009817	defense response to fungus, incompatible interaction
BP	GO:0009819	drought recovery
BP	GO:0009820	alkaloid metabolic process
BP	GO:0009821	alkaloid biosynthetic process
BP	GO:0009822	alkaloid catabolic process
BP	GO:0009826	unidimensional cell growth
BP	GO:0009832	plant-type cell wall biogenesis
BP	GO:0009834	plant-type secondary cell wall biogenesis
BP	GO:0009845	seed germination
BP	GO:0009846	pollen germination
BP	GO:0009847	spore germination
BP	GO:0009850	auxin metabolic process
BP	GO:0009851	auxin biosynthetic process
BP	GO:0009852	auxin catabolic process
BP	GO:0009853	photorespiration
BP	GO:0009854	oxidative photosynthetic carbon pathway
BP	GO:0009855	determination of bilateral symmetry
BP	GO:0009856	pollination
BP	GO:0009860	pollen tube growth
BP	GO:0009862	systemic acquired resistance, salicylic acid mediated signaling pathway
BP	GO:0009863	salicylic acid mediated signaling pathway
BP	GO:0009867	jasmonic acid mediated signaling pathway
BP	GO:0009877	nodulation
BP	GO:0009880	embryonic pattern specification
BP	GO:0009886	post-embryonic animal morphogenesis
BP	GO:0009887	animal organ morphogenesis
BP	GO:0009888	tissue development
BP	GO:0009889	regulation of biosynthetic process
BP	GO:0009890	negative regulation of biosynthetic process
BP	GO:0009891	positive regulation of biosynthetic process
BP	GO:0009892	negative regulation of metabolic process
BP	GO:0009893	positive regulation of metabolic process
BP	GO:0009894	regulation of catabolic process
BP	GO:0009895	negative regulation of catabolic process
BP	GO:0009896	positive regulation of catabolic process
BP	GO:0009900	dehiscence
BP	GO:0009901	anther dehiscence
BP	GO:0009902	chloroplast relocation
BP	GO:0009908	flower development
BP	GO:0009909	regulation of flower development
BP	GO:0009911	positive regulation of flower development
BP	GO:0009913	epidermal cell differentiation
BP	GO:0009914	hormone transport
BP	GO:0009926	auxin polar transport
BP	GO:0009932	cell tip growth
BP	GO:0009943	adaxial/abaxial axis specification
BP	GO:0009948	anterior/posterior axis specification
BP	GO:0009952	anterior/posterior pattern specification
BP	GO:0009954	proximal/distal pattern formation
BP	GO:0009955	adaxial/abaxial pattern specification
BP	GO:0009958	positive gravitropism
BP	GO:0009960	endosperm development
BP	GO:0009962	regulation of flavonoid biosynthetic process
BP	GO:0009965	leaf morphogenesis
BP	GO:0009966	regulation of signal transduction
BP	GO:0009967	positive regulation of signal transduction
BP	GO:0009968	negative regulation of signal transduction
BP	GO:0009969	xyloglucan biosynthetic process
BP	GO:0009970	cellular response to sulfate starvation
BP	GO:0009972	cytidine deamination
BP	GO:0009987	cellular process
BP	GO:0009988	cell-cell recognition
BP	GO:0009991	response to extracellular stimulus
BP	GO:0009992	cellular water homeostasis
BP	GO:0009994	oocyte differentiation
BP	GO:0010001	glial cell differentiation
BP	GO:0010015	root morphogenesis
BP	GO:0010016	shoot system morphogenesis
BP	GO:0010017	red or far-red light signaling pathway
BP	GO:0010020	chloroplast fission
BP	GO:0010021	amylopectin biosynthetic process
BP	GO:0010024	phytochromobilin biosynthetic process
BP	GO:0010025	wax biosynthetic process
BP	GO:0010026	trichome differentiation
BP	GO:0010027	thylakoid membrane organization
BP	GO:0010029	regulation of seed germination
BP	GO:0010030	positive regulation of seed germination
BP	GO:0010033	response to organic substance
BP	GO:0010034	response to acetate
BP	GO:0010035	response to inorganic substance
BP	GO:0010037	response to carbon dioxide
BP	GO:0010038	response to metal ion
BP	GO:0010039	response to iron ion
BP	GO:0010040	response to iron(II) ion
BP	GO:0010041	response to iron(III) ion
BP	GO:0010042	response to manganese ion
BP	GO:0010043	response to zinc ion
BP	GO:0010044	response to aluminum ion
BP	GO:0010045	response to nickel cation
BP	GO:0010053	root epidermal cell differentiation
BP	GO:0010073	meristem maintenance
BP	GO:0010074	maintenance of meristem identity
BP	GO:0010087	phloem or xylem histogenesis
BP	GO:0010089	xylem development
BP	GO:0010090	trichome morphogenesis
BP	GO:0010092	specification of animal organ identity
BP	GO:0010101	post-embryonic root morphogenesis
BP	GO:0010102	lateral root morphogenesis
BP	GO:0010106	cellular response to iron ion starvation
BP	GO:0010109	regulation of photosynthesis
BP	GO:0010110	regulation of photosynthesis, dark reaction
BP	GO:0010112	regulation of systemic acquired resistance
BP	GO:0010115	regulation of abscisic acid biosynthetic process
BP	GO:0010119	regulation of stomatal movement
BP	GO:0010121	arginine catabolic process to proline via ornithine
BP	GO:0010124	phenylacetate catabolic process
BP	GO:0010125	mycothiol biosynthetic process
BP	GO:0010126	mycothiol metabolic process
BP	GO:0010127	mycothiol-dependent detoxification
BP	GO:0010128	benzoate catabolic process via CoA ligation
BP	GO:0010130	anaerobic ethylbenzene catabolic process
BP	GO:0010133	proline catabolic process to glutamate
BP	GO:0010134	sulfate assimilation via adenylyl sulfate reduction
BP	GO:0010135	ureide metabolic process
BP	GO:0010136	ureide catabolic process
BP	GO:0010138	pyrimidine ribonucleotide salvage
BP	GO:0010139	pyrimidine deoxyribonucleotide salvage
BP	GO:0010142	farnesyl diphosphate biosynthetic process, mevalonate pathway
BP	GO:0010143	cutin biosynthetic process
BP	GO:0010150	leaf senescence
BP	GO:0010154	fruit development
BP	GO:0010155	regulation of proton transport
BP	GO:0010165	response to X-ray
BP	GO:0010166	wax metabolic process
BP	GO:0010167	response to nitrate
BP	GO:0010171	body morphogenesis
BP	GO:0010182	sugar mediated signaling pathway
BP	GO:0010188	response to microbial phytotoxin
BP	GO:0010189	vitamin E biosynthetic process
BP	GO:0010190	cytochrome b6f complex assembly
BP	GO:0010193	response to ozone
BP	GO:0010196	nonphotochemical quenching
BP	GO:0010197	polar nucleus fusion
BP	GO:0010204	defense response signaling pathway, resistance gene-independent
BP	GO:0010205	photoinhibition
BP	GO:0010206	photosystem II repair
BP	GO:0010207	photosystem II assembly
BP	GO:0010208	pollen wall assembly
BP	GO:0010212	response to ionizing radiation
BP	GO:0010214	seed coat development
BP	GO:0010216	maintenance of DNA methylation
BP	GO:0010223	secondary shoot formation
BP	GO:0010224	response to UV-B
BP	GO:0010225	response to UV-C
BP	GO:0010226	response to lithium ion
BP	GO:0010228	vegetative to reproductive phase transition of meristem
BP	GO:0010230	alternative respiration
BP	GO:0010236	plastoquinone biosynthetic process
BP	GO:0010243	response to organonitrogen compound
BP	GO:0010244	response to low fluence blue light stimulus by blue low-fluence system
BP	GO:0010246	rhamnogalacturonan I biosynthetic process
BP	GO:0010247	detection of phosphate ion
BP	GO:0010248	establishment or maintenance of transmembrane electrochemical gradient
BP	GO:0010255	glucose mediated signaling pathway
BP	GO:0010256	endomembrane system organization
BP	GO:0010257	NADH dehydrogenase complex assembly
BP	GO:0010258	NADH dehydrogenase complex (plastoquinone) assembly
BP	GO:0010259	multicellular organism aging
BP	GO:0010264	myo-inositol hexakisphosphate biosynthetic process
BP	GO:0010266	response to vitamin B1
BP	GO:0010268	brassinosteroid homeostasis
BP	GO:0010269	response to selenium ion
BP	GO:0010272	response to silver ion
BP	GO:0010273	detoxification of copper ion
BP	GO:0010275	NAD(P)H dehydrogenase complex assembly
BP	GO:0010286	heat acclimation
BP	GO:0010288	response to lead ion
BP	GO:0010304	PSII associated light-harvesting complex II catabolic process
BP	GO:0010306	rhamnogalacturonan II biosynthetic process
BP	GO:0010310	regulation of hydrogen peroxide metabolic process
BP	GO:0010311	lateral root formation
BP	GO:0010312	detoxification of zinc ion
BP	GO:0010322	regulation of isopentenyl diphosphate biosynthetic process, methylerythritol 4-phosphate pathway
BP	GO:0010323	negative regulation of isopentenyl diphosphate biosynthetic process, methylerythritol 4-phosphate pathway
BP	GO:0010325	raffinose family oligosaccharide biosynthetic process
BP	GO:0010332	response to gamma radiation
BP	GO:0010335	response to non-ionic osmotic stress
BP	GO:0010336	gibberellic acid homeostasis
BP	GO:0010346	shoot axis formation
BP	GO:0010350	cellular response to magnesium starvation
BP	GO:0010383	cell wall polysaccharide metabolic process
BP	GO:0010389	regulation of G2/M transition of mitotic cell cycle
BP	GO:0010390	histone monoubiquitination
BP	GO:0010391	glucomannan metabolic process
BP	GO:0010393	galacturonan metabolic process
BP	GO:0010395	rhamnogalacturonan I metabolic process
BP	GO:0010396	rhamnogalacturonan II metabolic process
BP	GO:0010410	hemicellulose metabolic process
BP	GO:0010411	xyloglucan metabolic process
BP	GO:0010412	mannan metabolic process
BP	GO:0010413	glucuronoxylan metabolic process
BP	GO:0010424	DNA methylation on cytosine within a CG sequence
BP	GO:0010430	fatty acid omega-oxidation
BP	GO:0010431	seed maturation
BP	GO:0010438	cellular response to sulfur starvation
BP	GO:0010446	response to alkaline pH
BP	GO:0010447	response to acidic pH
BP	GO:0010452	histone H3-K36 methylation
BP	GO:0010458	exit from mitosis
BP	GO:0010459	negative regulation of heart rate
BP	GO:0010460	positive regulation of heart rate
BP	GO:0010466	negative regulation of peptidase activity
BP	GO:0010467	gene expression
BP	GO:0010468	regulation of gene expression
BP	GO:0010469	regulation of signaling receptor activity
BP	GO:0010470	regulation of gastrulation
BP	GO:0010492	maintenance of shoot apical meristem identity
BP	GO:0010496	intercellular transport
BP	GO:0010497	plasmodesmata-mediated intercellular transport
BP	GO:0010498	proteasomal protein catabolic process
BP	GO:0010499	proteasomal ubiquitin-independent protein catabolic process
BP	GO:0010501	RNA secondary structure unwinding
BP	GO:0010506	regulation of autophagy
BP	GO:0010507	negative regulation of autophagy
BP	GO:0010508	positive regulation of autophagy
BP	GO:0010511	regulation of phosphatidylinositol biosynthetic process
BP	GO:0010512	negative regulation of phosphatidylinositol biosynthetic process
BP	GO:0010517	regulation of phospholipase activity
BP	GO:0010518	positive regulation of phospholipase activity
BP	GO:0010519	negative regulation of phospholipase activity
BP	GO:0010522	regulation of calcium ion transport into cytosol
BP	GO:0010523	negative regulation of calcium ion transport into cytosol
BP	GO:0010528	regulation of transposition
BP	GO:0010529	negative regulation of transposition
BP	GO:0010555	response to mannitol
BP	GO:0010556	regulation of macromolecule biosynthetic process
BP	GO:0010557	positive regulation of macromolecule biosynthetic process
BP	GO:0010558	negative regulation of macromolecule biosynthetic process
BP	GO:0010559	regulation of glycoprotein biosynthetic process
[truncated: 12,703 more rows]

## Sheet: SI5_cooperation_Gos_curation
SI5: Full list of potential bacterial cooperation GO terms and description of decision made during mnual curation step
GO_id	description	ontology	why	original_keyword	behaviour	keep	comment
GO:0006068	ethanol catabolic process	BP	child of GO:0017001	antibiotic catabolic process	antibiotic_degradation	1	NA
GO:0008800	beta-lactamase activity	MF	keyword match	beta-lactamase	antibiotic_degradation	1	NA
GO:0010128	benzoate catabolic process via CoA ligation	BP	child of GO:0017001	antibiotic catabolic process	antibiotic_degradation	1	NA
GO:0016139	glycoside catabolic process	BP	parent of GO:0030649	antibiotic catabolic process	antibiotic_degradation	0	glycoside not necessarily antibiotics
GO:0016999	antibiotic metabolic process	BP	parent of GO:0017001	antibiotic catabolic process	antibiotic_degradation	0	NA
GO:0017001	antibiotic catabolic process	BP	keyword match	antibiotic catabolic process	antibiotic_degradation	1	NA
GO:0019262	N-acetylneuraminate catabolic process	BP	child of GO:0017001	antibiotic catabolic process	antibiotic_degradation	1	NA
GO:0019338	pentachlorophenol catabolic process	BP	child of GO:0017001	antibiotic catabolic process	antibiotic_degradation	1	NA
GO:0019380	3-phenylpropionate catabolic process	BP	child of GO:0017001	antibiotic catabolic process	antibiotic_degradation	1	NA
GO:0019543	propionate catabolic process	BP	child of GO:0017001	antibiotic catabolic process	antibiotic_degradation	1	NA
GO:0019596	mandelate catabolic process	BP	child of GO:0017001	antibiotic catabolic process	antibiotic_degradation	1	NA
GO:0019629	propionate catabolic process, 2-methylcitrate cycle	BP	child of GO:0017001	antibiotic catabolic process	antibiotic_degradation	1	NA
GO:0030647	aminoglycoside antibiotic metabolic process	BP	parent of GO:0030649	antibiotic catabolic process	antibiotic_degradation	0	could include production
GO:0030649	aminoglycoside antibiotic catabolic process	BP	keyword match	antibiotic catabolic process	antibiotic_degradation	1	NA
GO:0030653	beta-lactam antibiotic metabolic process	BP	parent of GO:0030655	antibiotic catabolic process	antibiotic_degradation	0	could include production
GO:0030655	beta-lactam antibiotic catabolic process	BP	keyword match	antibiotic catabolic process	antibiotic_degradation	1	NA
GO:0033250	penicillinase activity	MF	child of GO:0008800	beta-lactamase	antibiotic_degradation	1	NA
GO:0033251	cephalosporinase activity	MF	child of GO:0008800	beta-lactamase	antibiotic_degradation	1	NA
GO:0042183	formate catabolic process	BP	child of GO:0017001	antibiotic catabolic process	antibiotic_degradation	1	NA
GO:0042744	hydrogen peroxide catabolic process	BP	child of GO:0017001	antibiotic catabolic process	antibiotic_degradation	1	NA
GO:0043639	benzoate catabolic process	BP	child of GO:0017001	antibiotic catabolic process	antibiotic_degradation	1	NA
GO:0043640	benzoate catabolic process via hydroxylation	BP	child of GO:0017001	antibiotic catabolic process	antibiotic_degradation	1	NA
GO:0044248	cellular catabolic process	BP	parent of GO:0017001	antibiotic catabolic process	antibiotic_degradation	0	NA
GO:0045733	acetate catabolic process	BP	child of GO:0017001	antibiotic catabolic process	antibiotic_degradation	1	NA
GO:0045734	regulation of acetate catabolic process	BP	child of GO:0017001	antibiotic catabolic process	antibiotic_degradation	0	we decided to eliminate all regulation terms because of the issue of positive vs. negative regulation
GO:0046199	cresol catabolic process	BP	child of GO:0017001	antibiotic catabolic process	antibiotic_degradation	1	NA
GO:0046244	salicylic acid catabolic process	BP	child of GO:0017001	antibiotic catabolic process	antibiotic_degradation	1	NA
GO:0046294	formaldehyde catabolic process	BP	child of GO:0017001	antibiotic catabolic process	antibiotic_degradation	1	NA
GO:0072340	cellular lactam catabolic process	BP	parent of GO:0030655	antibiotic catabolic process	antibiotic_degradation	1	NA
GO:1900065	regulation of ethanol catabolic process	BP	child of GO:0017001	antibiotic catabolic process	antibiotic_degradation	0	we decided to eliminate all regulation terms because of the issue of positive vs. negative regulation
GO:1901361	organic cyclic compound catabolic process	BP	parent of GO:0030655	antibiotic catabolic process	antibiotic_degradation	0	includes degradation of other things than antibiotic
GO:1901565	organonitrogen compound catabolic process	BP	parent of GO:0030655	antibiotic catabolic process	antibiotic_degradation	0	includes degradation of other things than antibiotic
GO:1901768	carbapenem catabolic process	BP	child of GO:0017001	antibiotic catabolic process	antibiotic_degradation	1	NA
GO:1901785	p-cresol catabolic process	BP	child of GO:0017001	antibiotic catabolic process	antibiotic_degradation	1	NA
GO:0001952	regulation of cell-matrix adhesion	BP	keyword match	adhesi	biofilm	0	we decided to eliminate all regulation terms because of the issue of positive vs. negative regulation
GO:0001953	negative regulation of cell-matrix adhesion	BP	keyword match	adhesi	biofilm	0	we decided to eliminate all regulation terms because of the issue of positive vs. negative regulation
GO:0004309	exopolyphosphatase activity	MF	keyword match	exopoly	biofilm	0	too specific, does not by itself suggests formation of biofilm
GO:0005178	integrin binding	MF	child of GO:0050839	adhesi	biofilm	0	too specific, does not by itself suggests formation of biofilm
GO:0005198	structural molecule activity	MF	parent of GO:0005201	extracellular matrix	biofilm	0	hist/symbiont interaction, not necessarily related to a biofilm structure formation
GO:0005201	extracellular matrix structural constituent	MF	keyword match	extracellular matrix	biofilm	1	NA
GO:0005488	binding	MF	parent of GO:0050840	extracellular matrix	biofilm	0	does not necessarily imply biofilm formation by itself
GO:0005515	protein binding	MF	parent of GO:0050839	adhesi	biofilm	0	does not necessarily imply biofilm formation by itself
GO:0005583	fibrillar collagen trimer	CC	child of GO:0031012	extracellular matrix	biofilm	0	does not necessarily imply biofilm formation by itself
GO:0005588	collagen type V trimer	CC	child of GO:0031012	extracellular matrix	biofilm	0	does not necessarily imply biofilm formation by itself
GO:0005604	basement membrane	CC	child of GO:0031012	extracellular matrix	biofilm	0	does not necessarily imply biofilm formation by itself
GO:0005924	cell-substrate adherens junction	CC	parent of GO:0005925	adhesi	biofilm	1	NA
GO:0005925	focal adhesion	CC	keyword match	adhesi	biofilm	1	NA
GO:0007155	cell adhesion	BP	keyword match	adhesi	biofilm	1	NA
GO:0007156	homophilic cell adhesion via plasma membrane adhesion molecules	BP	keyword match	adhesi	biofilm	1	NA
GO:0007157	heterophilic cell-cell adhesion via plasma membrane cell adhesion molecules	BP	keyword match	adhesi	biofilm	1	NA
GO:0007159	leukocyte cell-cell adhesion	BP	keyword match	adhesi	biofilm	1	NA
GO:0007160	cell-matrix adhesion	BP	keyword match	adhesi	biofilm	1	NA
GO:0007162	negative regulation of cell adhesion	BP	keyword match	adhesi	biofilm	0	we decided to eliminate all regulation terms because of the issue of positive vs. negative regulation
GO:0008305	integrin complex	CC	child of GO:0098636	adhesi	biofilm	0	too specific, does not by itself suggests formation of biofilm
GO:0009289	pilus	CC	parent of GO:0044096	type IV pilus	biofilm	0	type IV pilus associated with biofilm formation, but pilus itself too general. This is a parent of 'type IV' pilus term
GO:0009297	pilus assembly	BP	parent of GO:0043683	type IV pilus	biofilm	0	type IV pilus associated with biofilm formation, but pilus itself too general. This is a parent of 'type IV' pilus term
GO:0010769	regulation of cell morphogenesis involved in differentiation	BP	parent of GO:1900024	adhesi	biofilm	0	we decided to eliminate all regulation terms because of the issue of positive vs. negative regulation
GO:0010771	negative regulation of cell morphogenesis involved in differentiation	BP	parent of GO:1900025	adhesi	biofilm	0	we decided to eliminate all regulation terms because of the issue of positive vs. negative regulation
GO:0010810	regulation of cell-substrate adhesion	BP	parent of GO:1900187	biofilm	biofilm	0	we decided to eliminate all regulation terms because of the issue of positive vs. negative regulation
GO:0010811	positive regulation of cell-substrate adhesion	BP	parent of GO:1900189	biofilm	biofilm	0	we decided to eliminate all regulation terms because of the issue of positive vs. negative regulation
GO:0010812	negative regulation of cell-substrate adhesion	BP	keyword match	adhesi	biofilm	0	we decided to eliminate all regulation terms because of the issue of positive vs. negative regulation
GO:0015474	autotransporter activity	MF	parent of GO:0015475	adhesi	biofilm	0	too general, does not refer to biofilm structure specifically
GO:0015475	adhesin autotransporter activity	MF	keyword match	adhesi	biofilm	1	NA
GO:0016462	pyrophosphatase activity	MF	parent of GO:0004309	exopoly	biofilm	0	hist/symbiont interaction, not necessarily related to a biofilm structure formation
GO:0019062	virion attachment to host cell	BP	child of GO:0022610	adhesi	biofilm	0	host/symbiont
GO:0022407	regulation of cell-cell adhesion	BP	keyword match	adhesi	biofilm	0	we decided to eliminate all regulation terms because of the issue of positive vs. negative regulation
GO:0022408	negative regulation of cell-cell adhesion	BP	keyword match	adhesi	biofilm	0	we decided to eliminate all regulation terms because of the issue of positive vs. negative regulation
GO:0022409	positive regulation of cell-cell adhesion	BP	keyword match	adhesi	biofilm	0	we decided to eliminate all regulation terms because of the issue of positive vs. negative regulation
GO:0022411	cellular component disassembly	BP	parent of GO:0022617	extracellular matrix	biofilm	0	irreeavant parent term
GO:0022607	cellular component assembly	BP	parent of GO:0085029	extracellular matrix	biofilm	0	does not necessarily imply biofilm formation by itself
GO:0022610	biological adhesion	BP	keyword match	adhesi	biofilm	1	NA
GO:0022617	extracellular matrix disassembly	BP	keyword match	extracellular matrix	biofilm	0	ambiguous if implies more or less biofilm fortion
GO:0030112	glycocalyx	CC	keyword match	glycocalyx	biofilm	1	NA
GO:0030114	slime layer	CC	child of GO:0030112	glycocalyx	biofilm	1	NA
GO:0030155	regulation of cell adhesion	BP	keyword match	adhesi	biofilm	0	we decided to eliminate all regulation terms because of the issue of positive vs. negative regulation
GO:0030197	extracellular matrix constituent, lubricant activity	MF	keyword match	extracellular matrix	biofilm	1	NA
GO:0030198	extracellular matrix organization	BP	keyword match	extracellular matrix	biofilm	1	NA
GO:0030199	collagen fibril organization	BP	child of GO:0030198	extracellular matrix	biofilm	1	NA
GO:0030312	external encapsulating structure	CC	parent of GO:0030112	glycocalyx	biofilm	0	does not necessarily imply biofilm formation by itself
GO:0030313	cell envelope	CC	parent of GO:0030112	glycocalyx	biofilm	0	does not necessarily imply biofilm formation by itself
GO:0031012	extracellular matrix	CC	parent of GO:0062039	biofilm	biofilm	1	keep because extracellular
GO:0031346	positive regulation of cell projection organization	BP	parent of GO:1903658	type IV pilus	biofilm	0	not keeping regulation terms
GO:0031589	cell-substrate adhesion	BP	parent of GO:0043708	biofilm	biofilm	1	NA
GO:0032991	protein-containing complex	CC	parent of GO:0098636	adhesi	biofilm	0	irreleavant, term reffering to multicellular organisms
GO:0033692	cellular polysaccharide biosynthetic process	BP	parent of GO:0045226	extracellular polysacch	biofilm	0	does not necessarily imply biofilm formation by itself
GO:0039666	virion attachment to host cell pilus	BP	child of GO:0022610	adhesi	biofilm	0	host/symbiont
GO:0042102	positive regulation of T cell proliferation	BP	child of GO:0007155	adhesi	biofilm	0	do not keep regulation terms
GO:0042130	negative regulation of T cell proliferation	BP	child of GO:0007155	adhesi	biofilm	0	do not keep regulation terms
GO:0042603	capsule	CC	child of GO:0030112	glycocalyx	biofilm	1	NA
GO:0042710	biofilm formation	BP	keyword match	biofilm	biofilm	1	NA
GO:0043062	extracellular structure organization	BP	parent of GO:0030198	extracellular matrix	biofilm	0	does not necessarily imply biofilm formation by itself
GO:0043107	type IV pilus-dependent motility	BP	keyword match	type IV pilus	biofilm	1	type iv pilus know to be involved in biofilm formation
GO:0043236	laminin binding	MF	child of GO:0050840	extracellular matrix	biofilm	0	too specific, does not by itself suggests formation of biofilm
GO:0043683	type IV pilus biogenesis	BP	keyword match	type IV pilus	biofilm	1	type iv pilus know to be involved in biofilm formation
GO:0043708	cell adhesion involved in biofilm formation	BP	keyword match	biofilm	biofilm	1	NA
GO:0043709	cell adhesion involved in single-species biofilm formation	BP	keyword match	biofilm	biofilm	1	NA
GO:0043900	regulation of multi-organism process	BP	parent of GO:1900190	biofilm	biofilm	0	we decided to eliminate all regulation terms because of the issue of positive vs. negative regulation
GO:0043901	negative regulation of multi-organism process	BP	parent of GO:1900191	biofilm	biofilm	0	we decided to eliminate all regulation terms because of the issue of positive vs. negative regulation
GO:0043902	positive regulation of multi-organism process	BP	parent of GO:1900192	biofilm	biofilm	0	we decided to eliminate all regulation terms because of the issue of positive vs. negative regulation
GO:0044010	single-species biofilm formation	BP	keyword match	biofilm	biofilm	1	NA
GO:0044011	single-species biofilm formation on inanimate substrate	BP	keyword match	biofilm	biofilm	1	NA
GO:0044085	cellular component biogenesis	BP	parent of GO:0043683	type IV pilus	biofilm	0	too general, can't capture anything specific
GO:0044087	regulation of cellular component biogenesis	BP	parent of GO:1901201	extracellular matrix	biofilm	0	we decided to eliminate all regulation terms because of the issue of positive vs. negative regulation
GO:0044089	positive regulation of cellular component biogenesis	BP	parent of GO:1903658	type IV pilus	biofilm	0	not keeping regulation terms
GO:0044096	type IV pilus	CC	keyword match	type IV pilus	biofilm	1	type iv pilus know to be involved in biofilm formation
GO:0044264	cellular polysaccharide metabolic process	BP	parent of GO:0046379	extracellular polysacch	biofilm	0	does not necessarily imply biofilm formation by itself
GO:0044403	symbiont process	BP	parent of GO:0044406	adhesi	biofilm	0	host/symbiont
GO:0044406	adhesion of symbiont to host	BP	parent of GO:0044407	biofilm	biofilm	0	host/symbiont
GO:0044407	single-species biofilm formation in or on host organism	BP	keyword match	biofilm	biofilm	0	host/symbiont
GO:0044420	extracellular matrix component	CC	keyword match	extracellular matrix	biofilm	1	NA
GO:0044421	extracellular region part	CC	parent of GO:0031012	extracellular matrix	biofilm	0	does not necessarily imply biofilm formation by itself
GO:0044650	adhesion of symbiont to host cell	BP	keyword match	adhesi	biofilm	0	host/symbiont
GO:0044651	adhesion of symbiont to host epithelial cell	BP	keyword match	adhesi	biofilm	0	host/symbiont
GO:0044764	multi-organism cellular process	BP	parent of GO:0042710	biofilm	biofilm	0	does not necessarily imply biofilm formation by itself
GO:0045226	extracellular polysaccharide biosynthetic process	BP	parent of GO:0045228	slime layer	biofilm	1	keep because extracellular
GO:0045227	capsule polysaccharide biosynthetic process	BP	keyword match	capsule	biofilm	1	NA
GO:0045228	slime layer polysaccharide biosynthetic process	BP	keyword match	slime layer	biofilm	1	NA
GO:0045229	external encapsulating structure organization	BP	parent of GO:0045231	slime layer	biofilm	0	does not necessarily imply biofilm formation by itself
GO:0045230	capsule organization	BP	keyword match	capsule	biofilm	1	NA
GO:0045231	slime layer organization	BP	keyword match	slime layer	biofilm	1	NA
GO:0045296	cadherin binding	MF	child of GO:0050839	adhesi	biofilm	0	too specific, does not by itself suggests formation of biofilm
GO:0045581	negative regulation of T cell differentiation	BP	child of GO:0007155	adhesi	biofilm	0	do not keep regulation terms
GO:0045582	positive regulation of T cell differentiation	BP	child of GO:0007155	adhesi	biofilm	0	do not keep regulation terms
GO:0045785	positive regulation of cell adhesion	BP	keyword match	adhesi	biofilm	0	we decided to eliminate all regulation terms because of the issue of positive vs. negative regulation
GO:0046007	negative regulation of activated T cell proliferation	BP	child of GO:0007155	adhesi	biofilm	0	do not keep regulation terms
GO:0046379	extracellular polysaccharide metabolic process	BP	keyword match	extracellular polysacch	biofilm	1	NA
GO:0046635	positive regulation of alpha-beta T cell activation	BP	child of GO:0007155	adhesi	biofilm	0	do not keep regulation terms
GO:0046638	positive regulation of alpha-beta T cell differentiation	BP	child of GO:0007155	adhesi	biofilm	0	do not keep regulation terms
GO:0046810	host cell extracellular matrix binding	MF	keyword match	extracellular matrix	biofilm	0	host/symbiont
GO:0046813	receptor-mediated virion attachment to host cell	BP	child of GO:0022610	adhesi	biofilm	0	host/symbiont
GO:0048518	positive regulation of biological process	BP	parent of GO:0045785	adhesi	biofilm	0	we decided to eliminate all regulation terms because of the issue of positive vs. negative regulation
GO:0048522	positive regulation of cellular process	BP	parent of GO:1900192	biofilm	biofilm	0	we decided to eliminate all regulation terms because of the issue of positive vs. negative regulation
GO:0048523	negative regulation of cellular process	BP	parent of GO:1900191	biofilm	biofilm	0	we decided to eliminate all regulation terms because of the issue of positive vs. negative regulation
GO:0048870	cell motility	BP	parent of GO:0043107	type IV pilus	biofilm	0	ambiguous as term reflect increased or deacrease biofilm formation
GO:0050789	regulation of biological process	BP	parent of GO:0030155	adhesi	biofilm	0	we decided to eliminate all regulation terms because of the issue of positive vs. negative regulation
GO:0050794	regulation of cellular process	BP	parent of GO:1900190	biofilm	biofilm	0	we decided to eliminate all regulation terms because of the issue of positive vs. negative regulation
GO:0050839	cell adhesion molecule binding	MF	keyword match	adhesi	biofilm	1	NA
GO:0050840	extracellular matrix binding	MF	keyword match	extracellular matrix	biofilm	1	NA
GO:0050868	negative regulation of T cell activation	BP	child of GO:0007155	adhesi	biofilm	0	do not keep regulation terms
GO:0050870	positive regulation of T cell activation	BP	child of GO:0007155	adhesi	biofilm	0	do not keep regulation terms
GO:0051128	regulation of cellular component organization	BP	parent of GO:1903053	extracellular matrix	biofilm	0	we decided to eliminate all regulation terms because of the issue of positive vs. negative regulation
GO:0051129	negative regulation of cellular component organization	BP	parent of GO:1903054	extracellular matrix	biofilm	0	we decided to eliminate all regulation terms because of the issue of positive vs. negative regulation
GO:0051703	intraspecies interaction between organisms	BP	parent of GO:0044011	biofilm	biofilm	0	does not necessarily imply biofilm formation by itself
GO:0051704	multi-organism process	BP	parent of GO:0044406	adhesi	biofilm	0	does not necessarily imply biofilm formation by itself
GO:0052001	type IV pili-dependent localized adherence to host	BP	child of GO:0022610	adhesi	biofilm	0	host/symbiont
GO:0060491	regulation of cell projection assembly	BP	parent of GO:1903656	type IV pilus	biofilm	0	not keeping regulation terms
GO:0062023	collagen-containing extracellular matrix	CC	keyword match	extracellular matrix	biofilm	1	NA
GO:0062039	biofilm matrix	CC	keyword match	biofilm	biofilm	1	NA
GO:0062040	fungal biofilm matrix	CC	keyword match	biofilm	biofilm	0	fungus
GO:0062040	fungal biofilm matrix	CC	keyword match	biofilm	biofilm	1	fungus but expected matching blast proteins to have very similar function
GO:0071953	elastic fiber	CC	child of GO:0031012	extracellular matrix	biofilm	0	too specific, does not by itself suggests formation of biofilm
GO:0085029	extracellular matrix assembly	BP	keyword match	extracellular matrix	biofilm	1	NA
GO:0090136	epithelial cell-cell adhesion	BP	keyword match	adhesi	biofilm	0	irreleavant, term reffering to multicellular organisms
GO:0090136	epithelial cell-cell adhesion	BP	keyword match	adhesi	biofilm	1	NA
GO:0090604	surface biofilm formation	BP	keyword match	biofilm	biofilm	1	NA
GO:0090605	submerged biofilm formation	BP	keyword match	biofilm	biofilm	1	NA
GO:0090606	single-species surface biofilm formation	BP	keyword match	biofilm	biofilm	1	NA
GO:0090609	single-species submerged biofilm formation	BP	keyword match	biofilm	biofilm	1	NA
GO:0097311	bacterial biofilm matrix	CC	keyword match	biofilm	biofilm	1	NA
GO:0098609	cell-cell adhesion	BP	keyword match	adhesi	biofilm	1	NA
GO:0098636	protein complex involved in cell adhesion	CC	keyword match	adhesi	biofilm	0	too specific, does not by itself suggests formation of biofilm
GO:0098636	protein complex involved in cell adhesion	CC	keyword match	adhesi	biofilm	1	NA
GO:0098643	banded collagen fibril	CC	child of GO:0031012	extracellular matrix	biofilm	0	does not necessarily imply biofilm formation by itself
GO:0098644	complex of collagen trimers	CC	child of GO:0031012	extracellular matrix	biofilm	0	does not necessarily imply biofilm formation by itself
GO:0098670	entry receptor-mediated virion attachment to host cell	BP	child of GO:0022610	adhesi	biofilm	0	host/symbiont
GO:0098671	adhesion receptor-mediated virion attachment to host cell	BP	keyword match	adhesi	biofilm	0	host/symbiont
GO:0098742	cell-cell adhesion via plasma-membrane adhesion molecules	BP	keyword match	adhesi	biofilm	1	NA
GO:1900024	regulation of substrate adhesion-dependent cell spreading	BP	keyword match	adhesi	biofilm	0	we decided to eliminate all regulation terms because of the issue of positive vs. negative regulation
GO:1900025	negative regulation of substrate adhesion-dependent cell spreading	BP	keyword match	adhesi	biofilm	0	we decided to eliminate all regulation terms because of the issue of positive vs. negative regulation
GO:1900187	regulation of cell adhesion involved in single-species biofilm formation	BP	keyword match	biofilm	biofilm	0	we decided to eliminate all regulation terms because of the issue of positive vs. negative regulation
GO:1900189	positive regulation of cell adhesion involved in single-species biofilm formation	BP	keyword match	biofilm	biofilm	0	we decided to eliminate all regulation terms because of the issue of positive vs. negative regulation
GO:1900190	regulation of single-species biofilm formation	BP	keyword match	biofilm	biofilm	0	we decided to eliminate all regulation terms because of the issue of positive vs. negative regulation
GO:1900191	negative regulation of single-species biofilm formation	BP	keyword match	biofilm	biofilm	0	we decided to eliminate all regulation terms because of the issue of positive vs. negative regulation
GO:1900192	positive regulation of single-species biofilm formation	BP	keyword match	biofilm	biofilm	0	we decided to eliminate all regulation terms because of the issue of positive vs. negative regulation
GO:1900231	regulation of single-species biofilm formation on inanimate substrate	BP	keyword match	biofilm	biofilm	0	we decided to eliminate all regulation terms because of the issue of positive vs. negative regulation
GO:1900232	negative regulation of single-species biofilm formation on inanimate substrate	BP	keyword match	biofilm	biofilm	0	we decided to eliminate all regulation terms because of the issue of positive vs. negative regulation
GO:1900233	positive regulation of single-species biofilm formation on inanimate substrate	BP	keyword match	biofilm	biofilm	0	we decided to eliminate all regulation terms because of the issue of positive vs. negative regulation
GO:1901201	regulation of extracellular matrix assembly	BP	keyword match	extracellular matrix	biofilm	0	we decided to eliminate all regulation terms because of the issue of positive vs. negative regulation
GO:1901202	negative regulation of extracellular matrix assembly	BP	keyword match	extracellular matrix	biofilm	0	we decided to eliminate all regulation terms because of the issue of positive vs. negative regulation
GO:1903037	regulation of leukocyte cell-cell adhesion	BP	keyword match	adhesi	biofilm	0	we decided to eliminate all regulation terms because of the issue of positive vs. negative regulation
GO:1903038	negative regulation of leukocyte cell-cell adhesion	BP	keyword match	adhesi	biofilm	0	we decided to eliminate all regulation terms because of the issue of positive vs. negative regulation
GO:1903039	positive regulation of leukocyte cell-cell adhesion	BP	keyword match	adhesi	biofilm	0	we decided to eliminate all regulation terms because of the issue of positive vs. negative regulation
GO:1903053	regulation of extracellular matrix organization	BP	keyword match	extracellular matrix	biofilm	0	we decided to eliminate all regulation terms because of the issue of positive vs. negative regulation
GO:1903054	negative regulation of extracellular matrix organization	BP	keyword match	extracellular matrix	biofilm	0	we decided to eliminate all regulation terms because of the issue of positive vs. negative regulation
GO:1903236	regulation of leukocyte tethering or rolling	BP	child of GO:0007155	adhesi	biofilm	0	do not keep regulation terms
GO:1903237	negative regulation of leukocyte tethering or rolling	BP	child of GO:0007155	adhesi	biofilm	0	do not keep regulation terms
GO:1903656	regulation of type IV pilus biogenesis	BP	keyword match	type IV pilus	biofilm	0	not keeping regulation terms
GO:1903658	positive regulation of type IV pilus biogenesis	BP	keyword match	type IV pilus	biofilm	0	not keeping regulation terms
GO:1904994	regulation of leukocyte adhesion to vascular endothelial cell	BP	keyword match	adhesi	biofilm	0	we decided to eliminate all regulation terms because of the issue of positive vs. negative regulation
GO:1904995	negative regulation of leukocyte adhesion to vascular endothelial cell	BP	keyword match	adhesi	biofilm	0	we decided to eliminate all regulation terms because of the issue of positive vs. negative regulation
GO:2000047	regulation of cell-cell adhesion mediated by cadherin	BP	keyword match	adhesi	biofilm	0	we decided to eliminate all regulation terms because of the issue of positive vs. negative regulation
GO:0000160	phosphorelay signal transduction system	BP	child of GO:0007154	cell communication	quorum_sensing	0	child term of 'cell communication' which is irreleavant because refers to within cell signaling pathways
GO:0000165	MAPK cascade	BP	child of GO:0007154	cell communication	quorum_sensing	0	child term of 'cell communication' which is irreleavant because refers to within cell signaling pathways
GO:0000186	activation of MAPKK activity	BP	child of GO:0007154	cell communication	quorum_sensing	0	child term of 'cell communication' which is irreleavant because refers to within cell signaling pathways
GO:0000187	activation of MAPK activity	BP	child of GO:0007154	cell communication	quorum_sensing	0	child term of 'cell communication' which is irreleavant because refers to within cell signaling pathways
GO:0001079	nitrogen catabolite regulation of transcription from RNA polymerase II promoter	BP	child of GO:0007154	cell communication	quorum_sensing	0	child term of 'cell communication' which is irreleavant because refers to within cell signaling pathways
GO:0001081	nitrogen catabolite repression of transcription from RNA polymerase II promoter	BP	child of GO:0007154	cell communication	quorum_sensing	0	child term of 'cell communication' which is irreleavant because refers to within cell signaling pathways
GO:0001402	signal transduction involved in filamentous growth	BP	child of GO:0007154	cell communication	quorum_sensing	0	child term of 'cell communication' which is irreleavant because refers to within cell signaling pathways
GO:0001507	acetylcholine catabolic process in synaptic cleft	BP	child of GO:0007154	cell communication	quorum_sensing	0	child term of 'cell communication' which is irreleavant because refers to within cell signaling pathways
GO:0001836	release of cytochrome c from mitochondria	BP	child of GO:0007154	cell communication	quorum_sensing	0	child term of 'cell communication' which is irreleavant because refers to within cell signaling pathways
GO:0001959	regulation of cytokine-mediated signaling pathway	BP	child of GO:0007154	cell communication	quorum_sensing	0	child term of 'cell communication' which is irreleavant because refers to within cell signaling pathways
GO:0001960	negative regulation of cytokine-mediated signaling pathway	BP	child of GO:0007154	cell communication	quorum_sensing	0	child term of 'cell communication' which is irreleavant because refers to within cell signaling pathways
GO:0002221	pattern recognition receptor signaling pathway	BP	child of GO:0007154	cell communication	quorum_sensing	0	child term of 'cell communication' which is irreleavant because refers to within cell signaling pathways
GO:0002224	toll-like receptor signaling pathway	BP	child of GO:0007154	cell communication	quorum_sensing	0	child term of 'cell communication' which is irreleavant because refers to within cell signaling pathways
GO:0002429	immune response-activating cell surface receptor signaling pathway	BP	child of GO:0007154	cell communication	quorum_sensing	0	child term of 'cell communication' which is irreleavant because refers to within cell signaling pathways
GO:0002755	MyD88-dependent toll-like receptor signaling pathway	BP	child of GO:0007154	cell communication	quorum_sensing	0	child term of 'cell communication' which is irreleavant because refers to within cell signaling pathways
GO:0002756	MyD88-independent toll-like receptor signaling pathway	BP	child of GO:0007154	cell communication	quorum_sensing	0	child term of 'cell communication' which is irreleavant because refers to within cell signaling pathways
GO:0002757	immune response-activating signal transduction	BP	child of GO:0007154	cell communication	quorum_sensing	0	child term of 'cell communication' which is irreleavant because refers to within cell signaling pathways
GO:0002758	innate immune response-activating signal transduction	BP	child of GO:0007154	cell communication	quorum_sensing	0	child term of 'cell communication' which is irreleavant because refers to within cell signaling pathways
GO:0002764	immune response-regulating signaling pathway	BP	child of GO:0007154	cell communication	quorum_sensing	0	child term of 'cell communication' which is irreleavant because refers to within cell signaling pathways
GO:0002768	immune response-regulating cell surface receptor signaling pathway	BP	child of GO:0007154	cell communication	quorum_sensing	0	child term of 'cell communication' which is irreleavant because refers to within cell signaling pathways
GO:0003376	sphingosine-1-phosphate receptor signaling pathway	BP	child of GO:0007154	cell communication	quorum_sensing	0	child term of 'cell communication' which is irreleavant because refers to within cell signaling pathways
GO:0006984	ER-nucleus signaling pathway	BP	child of GO:0007154	cell communication	quorum_sensing	0	child term of 'cell communication' which is irreleavant because refers to within cell signaling pathways
GO:0006995	cellular response to nitrogen starvation	BP	child of GO:0007154	cell communication	quorum_sensing	0	child term of 'cell communication' which is irreleavant because refers to within cell signaling pathways
GO:0007154	cell communication	BP	keyword match	cell communication	quorum_sensing	0	irreleavant because refers to within cell signaling pathways
GO:0007165	signal transduction	BP	child of GO:0007154	cell communication	quorum_sensing	0	child term of 'cell communication' which is irreleavant because refers to within cell signaling pathways
GO:0007166	cell surface receptor signaling pathway	BP	child of GO:0007154	cell communication	quorum_sensing	0	child term of 'cell communication' which is irreleavant because refers to within cell signaling pathways
GO:0007167	enzyme linked receptor protein signaling pathway	BP	child of GO:0007154	cell communication	quorum_sensing	0	child term of 'cell communication' which is irreleavant because refers to within cell signaling pathways
GO:0007169	transmembrane receptor protein tyrosine kinase signaling pathway	BP	child of GO:0007154	cell communication	quorum_sensing	0	child term of 'cell communication' which is irreleavant because refers to within cell signaling pathways
GO:0007172	signal complex assembly	BP	child of GO:0007154	cell communication	quorum_sensing	0	child term of 'cell communication' which is irreleavant because refers to within cell signaling pathways
GO:0007178	transmembrane receptor protein serine/threonine kinase signaling pathway	BP	child of GO:0007154	cell communication	quorum_sensing	0	child term of 'cell communication' which is irreleavant because refers to within cell signaling pathways
GO:0007179	transforming growth factor beta receptor signaling pathway	BP	child of GO:0007154	cell communication	quorum_sensing	0	child term of 'cell communication' which is irreleavant because refers to within cell signaling pathways
GO:0007183	SMAD protein complex assembly	BP	child of GO:0007154	cell communication	quorum_sensing	0	child term of 'cell communication' which is irreleavant because refers to within cell signaling pathways
GO:0007186	G protein-coupled receptor signaling pathway	BP	child of GO:0007154	cell communication	quorum_sensing	0	child term of 'cell communication' which is irreleavant because refers to within cell signaling pathways
GO:0007187	G protein-coupled receptor signaling pathway, coupled to cyclic nucleotide second messenger	BP	child of GO:0007154	cell communication	quorum_sensing	0	child term of 'cell communication' which is irreleavant because refers to within cell signaling pathways
GO:0007188	adenylate cyclase-modulating G protein-coupled receptor signaling pathway	BP	child of GO:0007154	cell communication	quorum_sensing	0	child term of 'cell communication' which is irreleavant because refers to within cell signaling pathways
GO:0007189	adenylate cyclase-activating G protein-coupled receptor signaling pathway	BP	child of GO:0007154	cell communication	quorum_sensing	0	child term of 'cell communication' which is irreleavant because refers to within cell signaling pathways
GO:0007205	protein kinase C-activating G protein-coupled receptor signaling pathway	BP	child of GO:0007154	cell communication	quorum_sensing	0	child term of 'cell communication' which is irreleavant because refers to within cell signaling pathways
GO:0007213	G protein-coupled acetylcholine receptor signaling pathway	BP	child of GO:0007154	cell communication	quorum_sensing	0	child term of 'cell communication' which is irreleavant because refers to within cell signaling pathways
GO:0007215	glutamate receptor signaling pathway	BP	child of GO:0007154	cell communication	quorum_sensing	0	child term of 'cell communication' which is irreleavant because refers to within cell signaling pathways
GO:0007217	tachykinin receptor signaling pathway	BP	child of GO:0007154	cell communication	quorum_sensing	0	child term of 'cell communication' which is irreleavant because refers to within cell signaling pathways
GO:0007218	neuropeptide signaling pathway	BP	child of GO:0007154	cell communication	quorum_sensing	0	child term of 'cell communication' which is irreleavant because refers to within cell signaling pathways
GO:0007219	Notch signaling pathway	BP	child of GO:0007154	cell communication	quorum_sensing	0	child term of 'cell communication' which is irreleavant because refers to within cell signaling pathways
GO:0007224	smoothened signaling pathway	BP	child of GO:0007154	cell communication	quorum_sensing	0	child term of 'cell communication' which is irreleavant because refers to within cell signaling pathways
GO:0007229	integrin-mediated signaling pathway	BP	child of GO:0007154	cell communication	quorum_sensing	0	child term of 'cell communication' which is irreleavant because refers to within cell signaling pathways
GO:0007231	osmosensory signaling pathway	BP	child of GO:0007154	cell communication	quorum_sensing	0	child term of 'cell communication' which is irreleavant because refers to within cell signaling pathways
GO:0007232	osmosensory signaling pathway via Sho1 osmosensor	BP	child of GO:0007154	cell communication	quorum_sensing	0	child term of 'cell communication' which is irreleavant because refers to within cell signaling pathways
GO:0007234	osmosensory signaling via phosphorelay pathway	BP	child of GO:0007154	cell communication	quorum_sensing	0	child term of 'cell communication' which is irreleavant because refers to within cell signaling pathways
GO:0007264	small GTPase mediated signal transduction	BP	child of GO:0007154	cell communication	quorum_sensing	0	child term of 'cell communication' which is irreleavant because refers to within cell signaling pathways
GO:0007265	Ras protein signal transduction	BP	child of GO:0007154	cell communication	quorum_sensing	0	child term of 'cell communication' which is irreleavant because refers to within cell signaling pathways
GO:0007267	cell-cell signaling	BP	parent of GO:0010699	quorum sensing	quorum_sensing	0	parent term for context but is not itself specific to quorum sensing
GO:0007268	chemical synaptic transmission	BP	child of GO:0007154	cell communication	quorum_sensing	0	child term of 'cell communication' which is irreleavant because refers to within cell signaling pathways
GO:0007269	neurotransmitter secretion	BP	child of GO:0007154	cell communication	quorum_sensing	0	child term of 'cell communication' which is irreleavant because refers to within cell signaling pathways
GO:0007271	synaptic transmission, cholinergic	BP	child of GO:0007154	cell communication	quorum_sensing	0	child term of 'cell communication' which is irreleavant because refers to within cell signaling pathways
GO:0007274	neuromuscular synaptic transmission	BP	child of GO:0007154	cell communication	quorum_sensing	0	child term of 'cell communication' which is irreleavant because refers to within cell signaling pathways
GO:0007602	phototransduction	BP	child of GO:0007154	cell communication	quorum_sensing	0	child term of 'cell communication' which is irreleavant because refers to within cell signaling pathways
GO:0007603	phototransduction, visible light	BP	child of GO:0007154	cell communication	quorum_sensing	0	child term of 'cell communication' which is irreleavant because refers to within cell signaling pathways
GO:0008277	regulation of G protein-coupled receptor signaling pathway	BP	child of GO:0007154	cell communication	quorum_sensing	0	child term of 'cell communication' which is irreleavant because refers to within cell signaling pathways
GO:0008286	insulin receptor signaling pathway	BP	child of GO:0007154	cell communication	quorum_sensing	0	child term of 'cell communication' which is irreleavant because refers to within cell signaling pathways
GO:0008543	fibroblast growth factor receptor signaling pathway	BP	child of GO:0007154	cell communication	quorum_sensing	0	child term of 'cell communication' which is irreleavant because refers to within cell signaling pathways
GO:0008589	regulation of smoothened signaling pathway	BP	child of GO:0007154	cell communication	quorum_sensing	0	child term of 'cell communication' which is irreleavant because refers to within cell signaling pathways
GO:0008630	intrinsic apoptotic signaling pathway in response to DNA damage	BP	child of GO:0007154	cell communication	quorum_sensing	0	child term of 'cell communication' which is irreleavant because refers to within cell signaling pathways
GO:0008631	intrinsic apoptotic signaling pathway in response to oxidative stress	BP	child of GO:0007154	cell communication	quorum_sensing	0	child term of 'cell communication' which is irreleavant because refers to within cell signaling pathways
GO:0009267	cellular response to starvation	BP	child of GO:0007154	cell communication	quorum_sensing	0	child term of 'cell communication' which is irreleavant because refers to within cell signaling pathways
GO:0009372	quorum sensing	BP	keyword match	quorum sensing	quorum_sensing	1	NA
GO:0009432	SOS response	BP	child of GO:0007154	cell communication	quorum_sensing	0	child term of 'cell communication' which is irreleavant because refers to within cell signaling pathways
GO:0009585	red, far-red light phototransduction	BP	child of GO:0007154	cell communication	quorum_sensing	0	child term of 'cell communication' which is irreleavant because refers to within cell signaling pathways
GO:0009734	auxin-activated signaling pathway	BP	child of GO:0007154	cell communication	quorum_sensing	0	child term of 'cell communication' which is irreleavant because refers to within cell signaling pathways
GO:0009736	cytokinin-activated signaling pathway	BP	child of GO:0007154	cell communication	quorum_sensing	0	child term of 'cell communication' which is irreleavant because refers to within cell signaling pathways
GO:0009738	abscisic acid-activated signaling pathway	BP	child of GO:0007154	cell communication	quorum_sensing	0	child term of 'cell communication' which is irreleavant because refers to within cell signaling pathways
GO:0009742	brassinosteroid mediated signaling pathway	BP	child of GO:0007154	cell communication	quorum_sensing	0	child term of 'cell communication' which is irreleavant because refers to within cell signaling pathways
GO:0009755	hormone-mediated signaling pathway	BP	child of GO:0007154	cell communication	quorum_sensing	0	child term of 'cell communication' which is irreleavant because refers to within cell signaling pathways
GO:0009756	carbohydrate mediated signaling	BP	child of GO:0007154	cell communication	quorum_sensing	0	child term of 'cell communication' which is irreleavant because refers to within cell signaling pathways
GO:0009757	hexose mediated signaling	BP	child of GO:0007154	cell communication	quorum_sensing	0	child term of 'cell communication' which is irreleavant because refers to within cell signaling pathways
GO:0009785	blue light signaling pathway	BP	child of GO:0007154	cell communication	quorum_sensing	0	child term of 'cell communication' which is irreleavant because refers to within cell signaling pathways
GO:0009862	systemic acquired resistance, salicylic acid mediated signaling pathway	BP	child of GO:0007154	cell communication	quorum_sensing	0	child term of 'cell communication' which is irreleavant because refers to within cell signaling pathways
GO:0009863	salicylic acid mediated signaling pathway	BP	child of GO:0007154	cell communication	quorum_sensing	0	child term of 'cell communication' which is irreleavant because refers to within cell signaling pathways
GO:0009867	jasmonic acid mediated signaling pathway	BP	child of GO:0007154	cell communication	quorum_sensing	0	child term of 'cell communication' which is irreleavant because refers to within cell signaling pathways
GO:0009966	regulation of signal transduction	BP	child of GO:0007154	cell communication	quorum_sensing	0	child term of 'cell communication' which is irreleavant because refers to within cell signaling pathways
GO:0009967	positive regulation of signal transduction	BP	child of GO:0007154	cell communication	quorum_sensing	0	child term of 'cell communication' which is irreleavant because refers to within cell signaling pathways
GO:0009968	negative regulation of signal transduction	BP	child of GO:0007154	cell communication	quorum_sensing	0	child term of 'cell communication' which is irreleavant because refers to within cell signaling pathways
GO:0009970	cellular response to sulfate starvation	BP	child of GO:0007154	cell communication	quorum_sensing	0	child term of 'cell communication' which is irreleavant because refers to within cell signaling pathways
GO:0009987	cellular process	BP	parent of GO:0007154	cell communication	quorum_sensing	0	parent term for context but is not itself specific to quorum sensing
GO:0010017	red or far-red light signaling pathway	BP	child of GO:0007154	cell communication	quorum_sensing	0	child term of 'cell communication' which is irreleavant because refers to within cell signaling pathways
GO:0010106	cellular response to iron ion starvation	BP	child of GO:0007154	cell communication	quorum_sensing	0	child term of 'cell communication' which is irreleavant because refers to within cell signaling pathways
GO:0010182	sugar mediated signaling pathway	BP	child of GO:0007154	cell communication	quorum_sensing	0	child term of 'cell communication' which is irreleavant because refers to within cell signaling pathways
GO:0010204	defense response signaling pathway, resistance gene-independent	BP	child of GO:0007154	cell communication	quorum_sensing	0	child term of 'cell communication' which is irreleavant because refers to within cell signaling pathways
GO:0010255	glucose mediated signaling pathway	BP	child of GO:0007154	cell communication	quorum_sensing	0	child term of 'cell communication' which is irreleavant because refers to within cell signaling pathways
GO:0010350	cellular response to magnesium starvation	BP	child of GO:0007154	cell communication	quorum_sensing	0	child term of 'cell communication' which is irreleavant because refers to within cell signaling pathways
GO:0010438	cellular response to sulfur starvation	BP	child of GO:0007154	cell communication	quorum_sensing	0	child term of 'cell communication' which is irreleavant because refers to within cell signaling pathways
GO:0010469	regulation of signaling receptor activity	BP	child of GO:0007154	cell communication	quorum_sensing	0	child term of 'cell communication' which is irreleavant because refers to within cell signaling pathways
GO:0010646	regulation of cell communication	BP	keyword match	cell communication	quorum_sensing	0	regulation
GO:0010647	positive regulation of cell communication	BP	keyword match	cell communication	quorum_sensing	0	regulation
GO:0010648	negative regulation of cell communication	BP	keyword match	cell communication	quorum_sensing	0	regulation
GO:0010699	cell-cell signaling involved in quorum sensing	BP	keyword match	quorum sensing	quorum_sensing	1	NA
GO:0010738	regulation of protein kinase A signaling	BP	child of GO:0007154	cell communication	quorum_sensing	0	child term of 'cell communication' which is irreleavant because refers to within cell signaling pathways
GO:0010739	positive regulation of protein kinase A signaling	BP	child of GO:0007154	cell communication	quorum_sensing	0	child term of 'cell communication' which is irreleavant because refers to within cell signaling pathways
GO:0010749	regulation of nitric oxide mediated signal transduction	BP	child of GO:0007154	cell communication	quorum_sensing	0	child term of 'cell communication' which is irreleavant because refers to within cell signaling pathways
GO:0010751	negative regulation of nitric oxide mediated signal transduction	BP	child of GO:0007154	cell communication	quorum_sensing	0	child term of 'cell communication' which is irreleavant because refers to within cell signaling pathways
GO:0010881	regulation of cardiac muscle contraction by regulation of the release of sequestered calcium ion	BP	child of GO:0007154	cell communication	quorum_sensing	0	child term of 'cell communication' which is irreleavant because refers to within cell signaling pathways
GO:0010882	regulation of cardiac muscle contraction by calcium ion signaling	BP	child of GO:0007154	cell communication	quorum_sensing	0	child term of 'cell communication' which is irreleavant because refers to within cell signaling pathways
GO:0014065	phosphatidylinositol 3-kinase signaling	BP	child of GO:0007154	cell communication	quorum_sensing	0	child term of 'cell communication' which is irreleavant because refers to within cell signaling pathways
GO:0014066	regulation of phosphatidylinositol 3-kinase signaling	BP	child of GO:0007154	cell communication	quorum_sensing	0	child term of 'cell communication' which is irreleavant because refers to within cell signaling pathways
GO:0014067	negative regulation of phosphatidylinositol 3-kinase signaling	BP	child of GO:0007154	cell communication	quorum_sensing	0	child term of 'cell communication' which is irreleavant because refers to within cell signaling pathways
GO:0014068	positive regulation of phosphatidylinositol 3-kinase signaling	BP	child of GO:0007154	cell communication	quorum_sensing	0	child term of 'cell communication' which is irreleavant because refers to within cell signaling pathways
GO:0015791	polyol transport	BP	parent of GO:1905887	autoindu	quorum_sensing	0	irreleavant parent term
GO:0015968	stringent response	BP	child of GO:0007154	cell communication	quorum_sensing	0	child term of 'cell communication' which is irreleavant because refers to within cell signaling pathways
GO:0016036	cellular response to phosphate starvation	BP	child of GO:0007154	cell communication	quorum_sensing	0	child term of 'cell communication' which is irreleavant because refers to within cell signaling pathways
GO:0016055	Wnt signaling pathway	BP	child of GO:0007154	cell communication	quorum_sensing	0	child term of 'cell communication' which is irreleavant because refers to within cell signaling pathways
GO:0016056	rhodopsin mediated signaling pathway	BP	child of GO:0007154	cell communication	quorum_sensing	0	child term of 'cell communication' which is irreleavant because refers to within cell signaling pathways
GO:0016062	adaptation of rhodopsin mediated signaling	BP	child of GO:0007154	cell communication	quorum_sensing	0	child term of 'cell communication' which is irreleavant because refers to within cell signaling pathways
GO:0016301	kinase activity	MF	parent of GO:0071518	autoindu	quorum_sensing	0	irreleavant parent term
GO:0017015	regulation of transforming growth factor beta receptor signaling pathway	BP	child of GO:0007154	cell communication	quorum_sensing	0	child term of 'cell communication' which is irreleavant because refers to within cell signaling pathways
GO:0019221	cytokine-mediated signaling pathway	BP	child of GO:0007154	cell communication	quorum_sensing	0	child term of 'cell communication' which is irreleavant because refers to within cell signaling pathways
GO:0019226	transmission of nerve impulse	BP	child of GO:0007154	cell communication	quorum_sensing	0	child term of 'cell communication' which is irreleavant because refers to within cell signaling pathways
GO:0019227	neuronal action potential propagation	BP	child of GO:0007154	cell communication	quorum_sensing	0	child term of 'cell communication' which is irreleavant because refers to within cell signaling pathways
GO:0019722	calcium-mediated signaling	BP	child of GO:0007154	cell communication	quorum_sensing	0	child term of 'cell communication' which is irreleavant because refers to within cell signaling pathways
GO:0019932	second-messenger-mediated signaling	BP	child of GO:0007154	cell communication	quorum_sensing	0	child term of 'cell communication' which is irreleavant because refers to within cell signaling pathways
GO:0019933	cAMP-mediated signaling	BP	child of GO:0007154	cell communication	quorum_sensing	0	child term of 'cell communication' which is irreleavant because refers to within cell signaling pathways
GO:0019934	cGMP-mediated signaling	BP	child of GO:0007154	cell communication	quorum_sensing	0	child term of 'cell communication' which is irreleavant because refers to within cell signaling pathways
GO:0019935	cyclic-nucleotide-mediated signaling	BP	child of GO:0007154	cell communication	quorum_sensing	0	child term of 'cell communication' which is irreleavant because refers to within cell signaling pathways
GO:0023014	signal transduction by protein phosphorylation	BP	child of GO:0007154	cell communication	quorum_sensing	0	child term of 'cell communication' which is irreleavant because refers to within cell signaling pathways
GO:0023052	signaling	BP	parent of GO:0007267	cell signaling	quorum_sensing	0	parent term for context but is not itself specific to quorum sensing
GO:0023058	adaptation of signaling pathway	BP	child of GO:0007154	cell communication	quorum_sensing	0	child term of 'cell communication' which is irreleavant because refers to within cell signaling pathways
GO:0023061	signal release	BP	child of GO:0007154	cell communication	quorum_sensing	0	child term of 'cell communication' which is irreleavant because refers to within cell signaling pathways
GO:0030072	peptide hormone secretion	BP	child of GO:0007154	cell communication	quorum_sensing	0	child term of 'cell communication' which is irreleavant because refers to within cell signaling pathways
GO:0030073	insulin secretion	BP	child of GO:0007154	cell communication	quorum_sensing	0	child term of 'cell communication' which is irreleavant because refers to within cell signaling pathways
GO:0030111	regulation of Wnt signaling pathway	BP	child of GO:0007154	cell communication	quorum_sensing	0	child term of 'cell communication' which is irreleavant because refers to within cell signaling pathways
GO:0030177	positive regulation of Wnt signaling pathway	BP	child of GO:0007154	cell communication	quorum_sensing	0	child term of 'cell communication' which is irreleavant because refers to within cell signaling pathways
GO:0030178	negative regulation of Wnt signaling pathway	BP	child of GO:0007154	cell communication	quorum_sensing	0	child term of 'cell communication' which is irreleavant because refers to within cell signaling pathways
GO:0030330	DNA damage response, signal transduction by p53 class mediator	BP	child of GO:0007154	cell communication	quorum_sensing	0	child term of 'cell communication' which is irreleavant because refers to within cell signaling pathways
GO:0030420	establishment of competence for transformation	BP	child of GO:0007154	cell communication	quorum_sensing	0	child term of 'cell communication' which is irreleavant because refers to within cell signaling pathways
GO:0030510	regulation of BMP signaling pathway	BP	child of GO:0007154	cell communication	quorum_sensing	0	child term of 'cell communication' which is irreleavant because refers to within cell signaling pathways
GO:0030512	negative regulation of transforming growth factor beta receptor signaling pathway	BP	child of GO:0007154	cell communication	quorum_sensing	0	child term of 'cell communication' which is irreleavant because refers to within cell signaling pathways
GO:0030514	negative regulation of BMP signaling pathway	BP	child of GO:0007154	cell communication	quorum_sensing	0	child term of 'cell communication' which is irreleavant because refers to within cell signaling pathways
GO:0030518	intracellular steroid hormone receptor signaling pathway	BP	child of GO:0007154	cell communication	quorum_sensing	0	child term of 'cell communication' which is irreleavant because refers to within cell signaling pathways
GO:0030520	intracellular estrogen receptor signaling pathway	BP	child of GO:0007154	cell communication	quorum_sensing	0	child term of 'cell communication' which is irreleavant because refers to within cell signaling pathways
GO:0030522	intracellular receptor signaling pathway	BP	child of GO:0007154	cell communication	quorum_sensing	0	child term of 'cell communication' which is irreleavant because refers to within cell signaling pathways
GO:0030968	endoplasmic reticulum unfolded protein response	BP	child of GO:0007154	cell communication	quorum_sensing	0	child term of 'cell communication' which is irreleavant because refers to within cell signaling pathways
GO:0031098	stress-activated protein kinase signaling cascade	BP	child of GO:0007154	cell communication	quorum_sensing	0	child term of 'cell communication' which is irreleavant because refers to within cell signaling pathways
GO:0031152	aggregation involved in sorocarp development	BP	child of GO:0007154	cell communication	quorum_sensing	0	child term of 'cell communication' which is irreleavant because refers to within cell signaling pathways
GO:0031157	regulation of aggregate size involved in sorocarp development	BP	child of GO:0007154	cell communication	quorum_sensing	0	child term of 'cell communication' which is irreleavant because refers to within cell signaling pathways
GO:0031158	negative regulation of aggregate size involved in sorocarp development	BP	child of GO:0007154	cell communication	quorum_sensing	0	child term of 'cell communication' which is irreleavant because refers to within cell signaling pathways
GO:0031663	lipopolysaccharide-mediated signaling pathway	BP	child of GO:0007154	cell communication	quorum_sensing	0	child term of 'cell communication' which is irreleavant because refers to within cell signaling pathways
GO:0031664	regulation of lipopolysaccharide-mediated signaling pathway	BP	child of GO:0007154	cell communication	quorum_sensing	0	child term of 'cell communication' which is irreleavant because refers to within cell signaling pathways
GO:0031665	negative regulation of lipopolysaccharide-mediated signaling pathway	BP	child of GO:0007154	cell communication	quorum_sensing	0	child term of 'cell communication' which is irreleavant because refers to within cell signaling pathways
GO:0031666	positive regulation of lipopolysaccharide-mediated signaling pathway	BP	child of GO:0007154	cell communication	quorum_sensing	0	child term of 'cell communication' which is irreleavant because refers to within cell signaling pathways
GO:0031668	cellular response to extracellular stimulus	BP	child of GO:0007154	cell communication	quorum_sensing	0	child term of 'cell communication' which is irreleavant because refers to within cell signaling pathways
GO:0031669	cellular response to nutrient levels	BP	child of GO:0007154	cell communication	quorum_sensing	0	child term of 'cell communication' which is irreleavant because refers to within cell signaling pathways
GO:0031670	cellular response to nutrient	BP	child of GO:0007154	cell communication	quorum_sensing	0	child term of 'cell communication' which is irreleavant because refers to within cell signaling pathways
GO:0031929	TOR signaling	BP	child of GO:0007154	cell communication	quorum_sensing	0	child term of 'cell communication' which is irreleavant because refers to within cell signaling pathways
GO:0032006	regulation of TOR signaling	BP	child of GO:0007154	cell communication	quorum_sensing	0	child term of 'cell communication' which is irreleavant because refers to within cell signaling pathways
GO:0032007	negative regulation of TOR signaling	BP	child of GO:0007154	cell communication	quorum_sensing	0	child term of 'cell communication' which is irreleavant because refers to within cell signaling pathways
GO:0032008	positive regulation of TOR signaling	BP	child of GO:0007154	cell communication	quorum_sensing	0	child term of 'cell communication' which is irreleavant because refers to within cell signaling pathways
GO:0032012	regulation of ARF protein signal transduction	BP	child of GO:0007154	cell communication	quorum_sensing	0	child term of 'cell communication' which is irreleavant because refers to within cell signaling pathways
GO:0032222	regulation of synaptic transmission, cholinergic	BP	child of GO:0007154	cell communication	quorum_sensing	0	child term of 'cell communication' which is irreleavant because refers to within cell signaling pathways
GO:0032482	Rab protein signal transduction	BP	child of GO:0007154	cell communication	quorum_sensing	0	child term of 'cell communication' which is irreleavant because refers to within cell signaling pathways
GO:0032872	regulation of stress-activated MAPK cascade	BP	child of GO:0007154	cell communication	quorum_sensing	0	child term of 'cell communication' which is irreleavant because refers to within cell signaling pathways
GO:0032873	negative regulation of stress-activated MAPK cascade	BP	child of GO:0007154	cell communication	quorum_sensing	0	child term of 'cell communication' which is irreleavant because refers to within cell signaling pathways
GO:0032874	positive regulation of stress-activated MAPK cascade	BP	child of GO:0007154	cell communication	quorum_sensing	0	child term of 'cell communication' which is irreleavant because refers to within cell signaling pathways
GO:0032925	regulation of activin receptor signaling pathway	BP	child of GO:0007154	cell communication	quorum_sensing	0	child term of 'cell communication' which is irreleavant because refers to within cell signaling pathways
GO:0032933	SREBP signaling pathway	BP	child of GO:0007154	cell communication	quorum_sensing	0	child term of 'cell communication' which is irreleavant because refers to within cell signaling pathways
GO:0033143	regulation of intracellular steroid hormone receptor signaling pathway	BP	child of GO:0007154	cell communication	quorum_sensing	0	child term of 'cell communication' which is irreleavant because refers to within cell signaling pathways
GO:0033144	negative regulation of intracellular steroid hormone receptor signaling pathway	BP	child of GO:0007154	cell communication	quorum_sensing	0	child term of 'cell communication' which is irreleavant because refers to within cell signaling pathways
GO:0033146	regulation of intracellular estrogen receptor signaling pathway	BP	child of GO:0007154	cell communication	quorum_sensing	0	child term of 'cell communication' which is irreleavant because refers to within cell signaling pathways
GO:0033147	negative regulation of intracellular estrogen receptor signaling pathway	BP	child of GO:0007154	cell communication	quorum_sensing	0	child term of 'cell communication' which is irreleavant because refers to within cell signaling pathways
GO:0033211	adiponectin-activated signaling pathway	BP	child of GO:0007154	cell communication	quorum_sensing	0	child term of 'cell communication' which is irreleavant because refers to within cell signaling pathways
GO:0033217	regulation of transcription from RNA polymerase II promoter in response to iron ion starvation	BP	child of GO:0007154	cell communication	quorum_sensing	0	child term of 'cell communication' which is irreleavant because refers to within cell signaling pathways
GO:0034121	regulation of toll-like receptor signaling pathway	BP	child of GO:0007154	cell communication	quorum_sensing	0	child term of 'cell communication' which is irreleavant because refers to within cell signaling pathways
GO:0034122	negative regulation of toll-like receptor signaling pathway	BP	child of GO:0007154	cell communication	quorum_sensing	0	child term of 'cell communication' which is irreleavant because refers to within cell signaling pathways
GO:0034127	regulation of MyD88-independent toll-like receptor signaling pathway	BP	child of GO:0007154	cell communication	quorum_sensing	0	child term of 'cell communication' which is irreleavant because refers to within cell signaling pathways
GO:0034128	negative regulation of MyD88-independent toll-like receptor signaling pathway	BP	child of GO:0007154	cell communication	quorum_sensing	0	child term of 'cell communication' which is irreleavant because refers to within cell signaling pathways
GO:0034134	toll-like receptor 2 signaling pathway	BP	child of GO:0007154	cell communication	quorum_sensing	0	child term of 'cell communication' which is irreleavant because refers to within cell signaling pathways
GO:0034138	toll-like receptor 3 signaling pathway	BP	child of GO:0007154	cell communication	quorum_sensing	0	child term of 'cell communication' which is irreleavant because refers to within cell signaling pathways
GO:0034142	toll-like receptor 4 signaling pathway	BP	child of GO:0007154	cell communication	quorum_sensing	0	child term of 'cell communication' which is irreleavant because refers to within cell signaling pathways
GO:0034198	cellular response to amino acid starvation	BP	child of GO:0007154	cell communication	quorum_sensing	0	child term of 'cell communication' which is irreleavant because refers to within cell signaling pathways
GO:0034224	cellular response to zinc ion starvation	BP	child of GO:0007154	cell communication	quorum_sensing	0	child term of 'cell communication' which is irreleavant because refers to within cell signaling pathways
GO:0035023	regulation of Rho protein signal transduction	BP	child of GO:0007154	cell communication	quorum_sensing	0	child term of 'cell communication' which is irreleavant because refers to within cell signaling pathways
GO:0035024	negative regulation of Rho protein signal transduction	BP	child of GO:0007154	cell communication	quorum_sensing	0	child term of 'cell communication' which is irreleavant because refers to within cell signaling pathways
GO:0035103	sterol regulatory element binding protein cleavage	BP	child of GO:0007154	cell communication	quorum_sensing	0	child term of 'cell communication' which is irreleavant because refers to within cell signaling pathways
GO:0035235	ionotropic glutamate receptor signaling pathway	BP	child of GO:0007154	cell communication	quorum_sensing	0	child term of 'cell communication' which is irreleavant because refers to within cell signaling pathways
GO:0035425	autocrine signaling	BP	child of GO:0007154	cell communication	quorum_sensing	0	child term of 'cell communication' which is irreleavant because refers to within cell signaling pathways
GO:0035556	intracellular signal transduction	BP	child of GO:0007154	cell communication	quorum_sensing	0	child term of 'cell communication' which is irreleavant because refers to within cell signaling pathways
GO:0035722	interleukin-12-mediated signaling pathway	BP	child of GO:0007154	cell communication	quorum_sensing	0	child term of 'cell communication' which is irreleavant because refers to within cell signaling pathways
GO:0036086	positive regulation of transcription from RNA polymerase II promoter in response to iron ion starvation	BP	child of GO:0007154	cell communication	quorum_sensing	0	child term of 'cell communication' which is irreleavant because refers to within cell signaling pathways
GO:0038001	paracrine signaling	BP	child of GO:0007154	cell communication	quorum_sensing	0	child term of 'cell communication' which is irreleavant because refers to within cell signaling pathways
GO:0038003	opioid receptor signaling pathway	BP	child of GO:0007154	cell communication	quorum_sensing	0	child term of 'cell communication' which is irreleavant because refers to within cell signaling pathways
GO:0038127	ERBB signaling pathway	BP	child of GO:0007154	cell communication	quorum_sensing	0	child term of 'cell communication' which is irreleavant because refers to within cell signaling pathways
GO:0039531	regulation of viral-induced cytoplasmic pattern recognition receptor signaling pathway	BP	child of GO:0007154	cell communication	quorum_sensing	0	child term of 'cell communication' which is irreleavant because refers to within cell signaling pathways
GO:0039532	negative regulation of viral-induced cytoplasmic pattern recognition receptor signaling pathway	BP	child of GO:0007154	cell communication	quorum_sensing	0	child term of 'cell communication' which is irreleavant because refers to within cell signaling pathways
GO:0039533	regulation of MDA-5 signaling pathway	BP	child of GO:0007154	cell communication	quorum_sensing	0	child term of 'cell communication' which is irreleavant because refers to within cell signaling pathways
GO:0039534	negative regulation of MDA-5 signaling pathway	BP	child of GO:0007154	cell communication	quorum_sensing	0	child term of 'cell communication' which is irreleavant because refers to within cell signaling pathways
GO:0042149	cellular response to glucose starvation	BP	child of GO:0007154	cell communication	quorum_sensing	0	child term of 'cell communication' which is irreleavant because refers to within cell signaling pathways
GO:0042262	DNA protection	BP	child of GO:0007154	cell communication	quorum_sensing	0	child term of 'cell communication' which is irreleavant because refers to within cell signaling pathways
GO:0042509	regulation of tyrosine phosphorylation of STAT protein	BP	child of GO:0007154	cell communication	quorum_sensing	0	child term of 'cell communication' which is irreleavant because refers to within cell signaling pathways
GO:0042531	positive regulation of tyrosine phosphorylation of STAT protein	BP	child of GO:0007154	cell communication	quorum_sensing	0	child term of 'cell communication' which is irreleavant because refers to within cell signaling pathways
GO:0042631	cellular response to water deprivation	BP	child of GO:0007154	cell communication	quorum_sensing	0	child term of 'cell communication' which is irreleavant because refers to within cell signaling pathways
GO:0042770	signal transduction in response to DNA damage	BP	child of GO:0007154	cell communication	quorum_sensing	0	child term of 'cell communication' which is irreleavant because refers to within cell signaling pathways
GO:0043122	regulation of I-kappaB kinase/NF-kappaB signaling	BP	child of GO:0007154	cell communication	quorum_sensing	0	child term of 'cell communication' which is irreleavant because refers to within cell signaling pathways
GO:0043123	positive regulation of I-kappaB kinase/NF-kappaB signaling	BP	child of GO:0007154	cell communication	quorum_sensing	0	child term of 'cell communication' which is irreleavant because refers to within cell signaling pathways
GO:0043401	steroid hormone mediated signaling pathway	BP	child of GO:0007154	cell communication	quorum_sensing	0	child term of 'cell communication' which is irreleavant because refers to within cell signaling pathways
GO:0043405	regulation of MAP kinase activity	BP	child of GO:0007154	cell communication	quorum_sensing	0	child term of 'cell communication' which is irreleavant because refers to within cell signaling pathways
GO:0043406	positive regulation of MAP kinase activity	BP	child of GO:0007154	cell communication	quorum_sensing	0	child term of 'cell communication' which is irreleavant because refers to within cell signaling pathways
GO:0043407	negative regulation of MAP kinase activity	BP	child of GO:0007154	cell communication	quorum_sensing	0	child term of 'cell communication' which is irreleavant because refers to within cell signaling pathways
GO:0043408	regulation of MAPK cascade	BP	child of GO:0007154	cell communication	quorum_sensing	0	child term of 'cell communication' which is irreleavant because refers to within cell signaling pathways
GO:0043409	negative regulation of MAPK cascade	BP	child of GO:0007154	cell communication	quorum_sensing	0	child term of 'cell communication' which is irreleavant because refers to within cell signaling pathways
GO:0043410	positive regulation of MAPK cascade	BP	child of GO:0007154	cell communication	quorum_sensing	0	child term of 'cell communication' which is irreleavant because refers to within cell signaling pathways
GO:0043506	regulation of JUN kinase activity	BP	child of GO:0007154	cell communication	quorum_sensing	0	child term of 'cell communication' which is irreleavant because refers to within cell signaling pathways
GO:0043508	negative regulation of JUN kinase activity	BP	child of GO:0007154	cell communication	quorum_sensing	0	child term of 'cell communication' which is irreleavant because refers to within cell signaling pathways
GO:0043516	regulation of DNA damage response, signal transduction by p53 class mediator	BP	child of GO:0007154	cell communication	quorum_sensing	0	child term of 'cell communication' which is irreleavant because refers to within cell signaling pathways
GO:0043518	negative regulation of DNA damage response, signal transduction by p53 class mediator	BP	child of GO:0007154	cell communication	quorum_sensing	0	child term of 'cell communication' which is irreleavant because refers to within cell signaling pathways
GO:0043562	cellular response to nitrogen levels	BP	child of GO:0007154	cell communication	quorum_sensing	0	child term of 'cell communication' which is irreleavant because refers to within cell signaling pathways
GO:0043567	regulation of insulin-like growth factor receptor signaling pathway	BP	child of GO:0007154	cell communication	quorum_sensing	0	child term of 'cell communication' which is irreleavant because refers to within cell signaling pathways
GO:0043568	positive regulation of insulin-like growth factor receptor signaling pathway	BP	child of GO:0007154	cell communication	quorum_sensing	0	child term of 'cell communication' which is irreleavant because refers to within cell signaling pathways
GO:0043949	regulation of cAMP-mediated signaling	BP	child of GO:0007154	cell communication	quorum_sensing	0	child term of 'cell communication' which is irreleavant because refers to within cell signaling pathways
GO:0043950	positive regulation of cAMP-mediated signaling	BP	child of GO:0007154	cell communication	quorum_sensing	0	child term of 'cell communication' which is irreleavant because refers to within cell signaling pathways
GO:0044419	interspecies interaction between organisms	BP	parent of GO:0052097	quorum sensing	quorum_sensing	0	irreleavant parent term
GO:0044764	multi-organism cellular process	BP	parent of GO:0009372	quorum sensing	quorum_sensing	0	parent term for context but is not itself specific to quorum sensing
GO:0045013	carbon catabolite repression of transcription	BP	child of GO:0007154	cell communication	quorum_sensing	0	child term of 'cell communication' which is irreleavant because refers to within cell signaling pathways
GO:0045014	carbon catabolite repression of transcription by glucose	BP	child of GO:0007154	cell communication	quorum_sensing	0	child term of 'cell communication' which is irreleavant because refers to within cell signaling pathways
GO:0045304	regulation of establishment of competence for transformation	BP	child of GO:0007154	cell communication	quorum_sensing	0	child term of 'cell communication' which is irreleavant because refers to within cell signaling pathways
GO:0045744	negative regulation of G protein-coupled receptor signaling pathway	BP	child of GO:0007154	cell communication	quorum_sensing	0	child term of 'cell communication' which is irreleavant because refers to within cell signaling pathways
GO:0045745	positive regulation of G protein-coupled receptor signaling pathway	BP	child of GO:0007154	cell communication	quorum_sensing	0	child term of 'cell communication' which is irreleavant because refers to within cell signaling pathways
GO:0045808	negative regulation of establishment of competence for transformation	BP	child of GO:0007154	cell communication	quorum_sensing	0	child term of 'cell communication' which is irreleavant because refers to within cell signaling pathways
GO:0045809	positive regulation of establishment of competence for transformation	BP	child of GO:0007154	cell communication	quorum_sensing	0	child term of 'cell communication' which is irreleavant because refers to within cell signaling pathways
GO:0045880	positive regulation of smoothened signaling pathway	BP	child of GO:0007154	cell communication	quorum_sensing	0	child term of 'cell communication' which is irreleavant because refers to within cell signaling pathways
GO:0045990	carbon catabolite regulation of transcription	BP	child of GO:0007154	cell communication	quorum_sensing	0	child term of 'cell communication' which is irreleavant because refers to within cell signaling pathways
GO:0045991	carbon catabolite activation of transcription	BP	child of GO:0007154	cell communication	quorum_sensing	0	child term of 'cell communication' which is irreleavant because refers to within cell signaling pathways
GO:0046328	regulation of JNK cascade	BP	child of GO:0007154	cell communication	quorum_sensing	0	child term of 'cell communication' which is irreleavant because refers to within cell signaling pathways
GO:0046329	negative regulation of JNK cascade	BP	child of GO:0007154	cell communication	quorum_sensing	0	child term of 'cell communication' which is irreleavant because refers to within cell signaling pathways
GO:0046425	regulation of receptor signaling pathway via JAK-STAT	BP	child of GO:0007154	cell communication	quorum_sensing	0	child term of 'cell communication' which is irreleavant because refers to within cell signaling pathways
GO:0046427	positive regulation of receptor signaling pathway via JAK-STAT	BP	child of GO:0007154	cell communication	quorum_sensing	0	child term of 'cell communication' which is irreleavant because refers to within cell signaling pathways
GO:0046578	regulation of Ras protein signal transduction	BP	child of GO:0007154	cell communication	quorum_sensing	0	child term of 'cell communication' which is irreleavant because refers to within cell signaling pathways
GO:0046580	negative regulation of Ras protein signal transduction	BP	child of GO:0007154	cell communication	quorum_sensing	0	child term of 'cell communication' which is irreleavant because refers to within cell signaling pathways
GO:0046676	negative regulation of insulin secretion	BP	child of GO:0007154	cell communication	quorum_sensing	0	child term of 'cell communication' which is irreleavant because refers to within cell signaling pathways
GO:0046879	hormone secretion	BP	child of GO:0007154	cell communication	quorum_sensing	0	child term of 'cell communication' which is irreleavant because refers to within cell signaling pathways
GO:0046883	regulation of hormone secretion	BP	child of GO:0007154	cell communication	quorum_sensing	0	child term of 'cell communication' which is irreleavant because refers to within cell signaling pathways
GO:0046888	negative regulation of hormone secretion	BP	child of GO:0007154	cell communication	quorum_sensing	0	child term of 'cell communication' which is irreleavant because refers to within cell signaling pathways
GO:0046928	regulation of neurotransmitter secretion	BP	child of GO:0007154	cell communication	quorum_sensing	0	child term of 'cell communication' which is irreleavant because refers to within cell signaling pathways
GO:0046929	negative regulation of neurotransmitter secretion	BP	child of GO:0007154	cell communication	quorum_sensing	0	child term of 'cell communication' which is irreleavant because refers to within cell signaling pathways
GO:0048008	platelet-derived growth factor receptor signaling pathway	BP	child of GO:0007154	cell communication	quorum_sensing	0	child term of 'cell communication' which is irreleavant because refers to within cell signaling pathways
GO:0048015	phosphatidylinositol-mediated signaling	BP	child of GO:0007154	cell communication	quorum_sensing	0	child term of 'cell communication' which is irreleavant because refers to within cell signaling pathways
GO:0048017	inositol lipid-mediated signaling	BP	child of GO:0007154	cell communication	quorum_sensing	0	child term of 'cell communication' which is irreleavant because refers to within cell signaling pathways
GO:0048167	regulation of synaptic plasticity	BP	child of GO:0007154	cell communication	quorum_sensing	0	child term of 'cell communication' which is irreleavant because refers to within cell signaling pathways
GO:0048384	retinoic acid receptor signaling pathway	BP	child of GO:0007154	cell communication	quorum_sensing	0	child term of 'cell communication' which is irreleavant because refers to within cell signaling pathways
GO:0048385	regulation of retinoic acid receptor signaling pathway	BP	child of GO:0007154	cell communication	quorum_sensing	0	child term of 'cell communication' which is irreleavant because refers to within cell signaling pathways
GO:0048522	positive regulation of cellular process	BP	parent of GO:0010647	cell communication	quorum_sensing	0	regulation
GO:0048523	negative regulation of cellular process	BP	parent of GO:0010648	cell communication	quorum_sensing	0	regulation
GO:0050794	regulation of cellular process	BP	parent of GO:0010646	cell communication	quorum_sensing	0	regulation
GO:0050796	regulation of insulin secretion	BP	child of GO:0007154	cell communication	quorum_sensing	0	child term of 'cell communication' which is irreleavant because refers to within cell signaling pathways
GO:0050804	modulation of chemical synaptic transmission	BP	child of GO:0007154	cell communication	quorum_sensing	0	child term of 'cell communication' which is irreleavant because refers to within cell signaling pathways
GO:0050805	negative regulation of synaptic transmission	BP	child of GO:0007154	cell communication	quorum_sensing	0	child term of 'cell communication' which is irreleavant because refers to within cell signaling pathways
GO:0050848	regulation of calcium-mediated signaling	BP	child of GO:0007154	cell communication	quorum_sensing	0	child term of 'cell communication' which is irreleavant because refers to within cell signaling pathways
GO:0050849	negative regulation of calcium-mediated signaling	BP	child of GO:0007154	cell communication	quorum_sensing	0	child term of 'cell communication' which is irreleavant because refers to within cell signaling pathways
GO:0050850	positive regulation of calcium-mediated signaling	BP	child of GO:0007154	cell communication	quorum_sensing	0	child term of 'cell communication' which is irreleavant because refers to within cell signaling pathways
GO:0050851	antigen receptor-mediated signaling pathway	BP	child of GO:0007154	cell communication	quorum_sensing	0	child term of 'cell communication' which is irreleavant because refers to within cell signaling pathways
GO:0050853	B cell receptor signaling pathway	BP	child of GO:0007154	cell communication	quorum_sensing	0	child term of 'cell communication' which is irreleavant because refers to within cell signaling pathways
GO:0051056	regulation of small GTPase mediated signal transduction	BP	child of GO:0007154	cell communication	quorum_sensing	0	child term of 'cell communication' which is irreleavant because refers to within cell signaling pathways
GO:0051058	negative regulation of small GTPase mediated signal transduction	BP	child of GO:0007154	cell communication	quorum_sensing	0	child term of 'cell communication' which is irreleavant because refers to within cell signaling pathways
GO:0051365	cellular response to potassium ion starvation	BP	child of GO:0007154	cell communication	quorum_sensing	0	child term of 'cell communication' which is irreleavant because refers to within cell signaling pathways
GO:0051701	interaction with host	BP	parent of GO:0052106	quorum sensing	quorum_sensing	0	irreleavant parent term
GO:0051896	regulation of protein kinase B signaling	BP	child of GO:0007154	cell communication	quorum_sensing	0	child term of 'cell communication' which is irreleavant because refers to within cell signaling pathways
GO:0051897	positive regulation of protein kinase B signaling	BP	child of GO:0007154	cell communication	quorum_sensing	0	child term of 'cell communication' which is irreleavant because refers to within cell signaling pathways
GO:0052065	positive regulation by organism of defense-related calcium ion flux in other organism involved in symbiotic interaction	BP	child of GO:0007154	cell communication	quorum_sensing	0	child term of 'cell communication' which is irreleavant because refers to within cell signaling pathways
GO:0052097	interspecies quorum sensing	BP	keyword match	quorum sensing	quorum_sensing	1	NA
GO:0052106	quorum sensing involved in interaction with host	BP	keyword match	quorum sensing	quorum_sensing	0	NA
GO:0052162	modulation by symbiont of defense-related host calcium ion flux	BP	child of GO:0007154	cell communication	quorum_sensing	0	child term of 'cell communication' which is irreleavant because refers to within cell signaling pathways
GO:0052265	induction by organism of defense-related calcium ion flux in other organism involved in symbiotic interaction	BP	child of GO:0007154	cell communication	quorum_sensing	0	child term of 'cell communication' which is irreleavant because refers to within cell signaling pathways
GO:0052301	modulation by organism of defense-related calcium ion flux in other organism involved in symbiotic interaction	BP	child of GO:0007154	cell communication	quorum_sensing	0	child term of 'cell communication' which is irreleavant because refers to within cell signaling pathways
GO:0052389	positive regulation by symbiont of defense-related host calcium ion flux	BP	child of GO:0007154	cell communication	quorum_sensing	0	child term of 'cell communication' which is irreleavant because refers to within cell signaling pathways
GO:0052391	induction by symbiont of defense-related host calcium ion flux	BP	child of GO:0007154	cell communication	quorum_sensing	0	child term of 'cell communication' which is irreleavant because refers to within cell signaling pathways
GO:0055085	transmembrane transport	BP	parent of GO:1905887	autoindu	quorum_sensing	0	irreleavant parent term
GO:0060176	regulation of aggregation involved in sorocarp development	BP	child of GO:0007154	cell communication	quorum_sensing	0	child term of 'cell communication' which is irreleavant because refers to within cell signaling pathways
GO:0060314	regulation of ryanodine-sensitive calcium-release channel activity	BP	child of GO:0007154	cell communication	quorum_sensing	0	child term of 'cell communication' which is irreleavant because refers to within cell signaling pathways
GO:0060315	negative regulation of ryanodine-sensitive calcium-release channel activity	BP	child of GO:0007154	cell communication	quorum_sensing	0	child term of 'cell communication' which is irreleavant because refers to within cell signaling pathways
GO:0060390	regulation of SMAD protein signal transduction	BP	child of GO:0007154	cell communication	quorum_sensing	0	child term of 'cell communication' which is irreleavant because refers to within cell signaling pathways
GO:0060392	negative regulation of SMAD protein signal transduction	BP	child of GO:0007154	cell communication	quorum_sensing	0	child term of 'cell communication' which is irreleavant because refers to within cell signaling pathways
GO:0060393	regulation of pathway-restricted SMAD protein phosphorylation	BP	child of GO:0007154	cell communication	quorum_sensing	0	child term of 'cell communication' which is irreleavant because refers to within cell signaling pathways
GO:0060394	negative regulation of pathway-restricted SMAD protein phosphorylation	BP	child of GO:0007154	cell communication	quorum_sensing	0	child term of 'cell communication' which is irreleavant because refers to within cell signaling pathways
GO:0060733	regulation of eIF2 alpha phosphorylation by amino acid starvation	BP	child of GO:0007154	cell communication	quorum_sensing	0	child term of 'cell communication' which is irreleavant because refers to within cell signaling pathways
GO:0060828	regulation of canonical Wnt signaling pathway	BP	child of GO:0007154	cell communication	quorum_sensing	0	child term of 'cell communication' which is irreleavant because refers to within cell signaling pathways
GO:0061178	regulation of insulin secretion involved in cellular response to glucose stimulus	BP	child of GO:0007154	cell communication	quorum_sensing	0	child term of 'cell communication' which is irreleavant because refers to within cell signaling pathways
GO:0061179	negative regulation of insulin secretion involved in cellular response to glucose stimulus	BP	child of GO:0007154	cell communication	quorum_sensing	0	child term of 'cell communication' which is irreleavant because refers to within cell signaling pathways
GO:0061737	leukotriene signaling pathway	BP	child of GO:0007154	cell communication	quorum_sensing	0	child term of 'cell communication' which is irreleavant because refers to within cell signaling pathways
GO:0061984	catabolite repression	BP	child of GO:0007154	cell communication	quorum_sensing	0	child term of 'cell communication' which is irreleavant because refers to within cell signaling pathways
GO:0061985	carbon catabolite repression	BP	child of GO:0007154	cell communication	quorum_sensing	0	child term of 'cell communication' which is irreleavant because refers to within cell signaling pathways
GO:0070098	chemokine-mediated signaling pathway	BP	child of GO:0007154	cell communication	quorum_sensing	0	child term of 'cell communication' which is irreleavant because refers to within cell signaling pathways
GO:0070099	regulation of chemokine-mediated signaling pathway	BP	child of GO:0007154	cell communication	quorum_sensing	0	child term of 'cell communication' which is irreleavant because refers to within cell signaling pathways
GO:0070100	negative regulation of chemokine-mediated signaling pathway	BP	child of GO:0007154	cell communication	quorum_sensing	0	child term of 'cell communication' which is irreleavant because refers to within cell signaling pathways
GO:0070297	regulation of phosphorelay signal transduction system	BP	child of GO:0007154	cell communication	quorum_sensing	0	child term of 'cell communication' which is irreleavant because refers to within cell signaling pathways
GO:0070298	negative regulation of phosphorelay signal transduction system	BP	child of GO:0007154	cell communication	quorum_sensing	0	child term of 'cell communication' which is irreleavant because refers to within cell signaling pathways
GO:0070302	regulation of stress-activated protein kinase signaling cascade	BP	child of GO:0007154	cell communication	quorum_sensing	0	child term of 'cell communication' which is irreleavant because refers to within cell signaling pathways
GO:0070303	negative regulation of stress-activated protein kinase signaling cascade	BP	child of GO:0007154	cell communication	quorum_sensing	0	child term of 'cell communication' which is irreleavant because refers to within cell signaling pathways
GO:0070304	positive regulation of stress-activated protein kinase signaling cascade	BP	child of GO:0007154	cell communication	quorum_sensing	0	child term of 'cell communication' which is irreleavant because refers to within cell signaling pathways
GO:0070372	regulation of ERK1 and ERK2 cascade	BP	child of GO:0007154	cell communication	quorum_sensing	0	child term of 'cell communication' which is irreleavant because refers to within cell signaling pathways
GO:0070374	positive regulation of ERK1 and ERK2 cascade	BP	child of GO:0007154	cell communication	quorum_sensing	0	child term of 'cell communication' which is irreleavant because refers to within cell signaling pathways
GO:0070528	protein kinase C signaling	BP	child of GO:0007154	cell communication	quorum_sensing	0	child term of 'cell communication' which is irreleavant because refers to within cell signaling pathways
GO:0071318	cellular response to ATP	BP	child of GO:0007154	cell communication	quorum_sensing	0	child term of 'cell communication' which is irreleavant because refers to within cell signaling pathways
GO:0071465	cellular response to desiccation	BP	child of GO:0007154	cell communication	quorum_sensing	0	child term of 'cell communication' which is irreleavant because refers to within cell signaling pathways
GO:0071518	autoinducer-2 kinase activity	MF	keyword match	autoindu	quorum_sensing	1	NA
GO:0071526	semaphorin-plexin signaling pathway	BP	child of GO:0007154	cell communication	quorum_sensing	0	child term of 'cell communication' which is irreleavant because refers to within cell signaling pathways
GO:0071875	adrenergic receptor signaling pathway	BP	child of GO:0007154	cell communication	quorum_sensing	0	child term of 'cell communication' which is irreleavant because refers to within cell signaling pathways
GO:0072331	signal transduction by p53 class mediator	BP	child of GO:0007154	cell communication	quorum_sensing	0	child term of 'cell communication' which is irreleavant because refers to within cell signaling pathways
GO:0072332	intrinsic apoptotic signaling pathway by p53 class mediator	BP	child of GO:0007154	cell communication	quorum_sensing	0	child term of 'cell communication' which is irreleavant because refers to within cell signaling pathways
GO:0080040	positive regulation of cellular response to phosphate starvation	BP	child of GO:0007154	cell communication	quorum_sensing	0	child term of 'cell communication' which is irreleavant because refers to within cell signaling pathways
GO:0090036	regulation of protein kinase C signaling	BP	child of GO:0007154	cell communication	quorum_sensing	0	child term of 'cell communication' which is irreleavant because refers to within cell signaling pathways
GO:0090038	negative regulation of protein kinase C signaling	BP	child of GO:0007154	cell communication	quorum_sensing	0	child term of 'cell communication' which is irreleavant because refers to within cell signaling pathways
GO:0090090	negative regulation of canonical Wnt signaling pathway	BP	child of GO:0007154	cell communication	quorum_sensing	0	child term of 'cell communication' which is irreleavant because refers to within cell signaling pathways
GO:0090092	regulation of transmembrane receptor protein serine/threonine kinase signaling pathway	BP	child of GO:0007154	cell communication	quorum_sensing	0	child term of 'cell communication' which is irreleavant because refers to within cell signaling pathways
GO:0090101	negative regulation of transmembrane receptor protein serine/threonine kinase signaling pathway	BP	child of GO:0007154	cell communication	quorum_sensing	0	child term of 'cell communication' which is irreleavant because refers to within cell signaling pathways
GO:0090199	regulation of release of cytochrome c from mitochondria	BP	child of GO:0007154	cell communication	quorum_sensing	0	child term of 'cell communication' which is irreleavant because refers to within cell signaling pathways
GO:0090200	positive regulation of release of cytochrome c from mitochondria	BP	child of GO:0007154	cell communication	quorum_sensing	0	child term of 'cell communication' which is irreleavant because refers to within cell signaling pathways
GO:0090201	negative regulation of release of cytochrome c from mitochondria	BP	child of GO:0007154	cell communication	quorum_sensing	0	child term of 'cell communication' which is irreleavant because refers to within cell signaling pathways
GO:0090242	retinoic acid receptor signaling pathway involved in somitogenesis	BP	child of GO:0007154	cell communication	quorum_sensing	0	child term of 'cell communication' which is irreleavant because refers to within cell signaling pathways
GO:0090263	positive regulation of canonical Wnt signaling pathway	BP	child of GO:0007154	cell communication	quorum_sensing	0	child term of 'cell communication' which is irreleavant because refers to within cell signaling pathways
GO:0090276	regulation of peptide hormone secretion	BP	child of GO:0007154	cell communication	quorum_sensing	0	child term of 'cell communication' which is irreleavant because refers to within cell signaling pathways
GO:0090278	negative regulation of peptide hormone secretion	BP	child of GO:0007154	cell communication	quorum_sensing	0	child term of 'cell communication' which is irreleavant because refers to within cell signaling pathways
GO:0090293	nitrogen catabolite regulation of transcription	BP	child of GO:0007154	cell communication	quorum_sensing	0	child term of 'cell communication' which is irreleavant because refers to within cell signaling pathways
GO:0090294	nitrogen catabolite activation of transcription	BP	child of GO:0007154	cell communication	quorum_sensing	0	child term of 'cell communication' which is irreleavant because refers to within cell signaling pathways
GO:0090295	nitrogen catabolite repression of transcription	BP	child of GO:0007154	cell communication	quorum_sensing	0	child term of 'cell communication' which is irreleavant because refers to within cell signaling pathways
GO:0090520	sphingolipid mediated signaling pathway	BP	child of GO:0007154	cell communication	quorum_sensing	0	child term of 'cell communication' which is irreleavant because refers to within cell signaling pathways
GO:0090650	cellular response to oxygen-glucose deprivation	BP	child of GO:0007154	cell communication	quorum_sensing	0	child term of 'cell communication' which is irreleavant because refers to within cell signaling pathways
GO:0095500	acetylcholine receptor signaling pathway	BP	child of GO:0007154	cell communication	quorum_sensing	0	child term of 'cell communication' which is irreleavant because refers to within cell signaling pathways
GO:0097190	apoptotic signaling pathway	BP	child of GO:0007154	cell communication	quorum_sensing	0	child term of 'cell communication' which is irreleavant because refers to within cell signaling pathways
GO:0097191	extrinsic apoptotic signaling pathway	BP	child of GO:0007154	cell communication	quorum_sensing	0	child term of 'cell communication' which is irreleavant because refers to within cell signaling pathways
GO:0097193	intrinsic apoptotic signaling pathway	BP	child of GO:0007154	cell communication	quorum_sensing	0	child term of 'cell communication' which is irreleavant because refers to within cell signaling pathways
GO:0098916	anterograde trans-synaptic signaling	BP	child of GO:0007154	cell communication	quorum_sensing	0	child term of 'cell communication' which is irreleavant because refers to within cell signaling pathways
GO:0098926	postsynaptic signal transduction	BP	child of GO:0007154	cell communication	quorum_sensing	0	child term of 'cell communication' which is irreleavant because refers to within cell signaling pathways
GO:0099004	calmodulin dependent kinase signaling pathway	BP	child of GO:0007154	cell communication	quorum_sensing	0	child term of 'cell communication' which is irreleavant because refers to within cell signaling pathways
GO:0099177	regulation of trans-synaptic signaling	BP	child of GO:0007154	cell communication	quorum_sensing	0	child term of 'cell communication' which is irreleavant because refers to within cell signaling pathways
GO:0099536	synaptic signaling	BP	child of GO:0007154	cell communication	quorum_sensing	0	child term of 'cell communication' which is irreleavant because refers to within cell signaling pathways
GO:0099537	trans-synaptic signaling	BP	child of GO:0007154	cell communication	quorum_sensing	0	child term of 'cell communication' which is irreleavant because refers to within cell signaling pathways
GO:0099601	regulation of neurotransmitter receptor activity	BP	child of GO:0007154	cell communication	quorum_sensing	0	child term of 'cell communication' which is irreleavant because refers to within cell signaling pathways
GO:0099643	signal release from synapse	BP	child of GO:0007154	cell communication	quorum_sensing	0	child term of 'cell communication' which is irreleavant because refers to within cell signaling pathways
GO:0106070	regulation of adenylate cyclase-activating G protein-coupled receptor signaling pathway	BP	child of GO:0007154	cell communication	quorum_sensing	0	child term of 'cell communication' which is irreleavant because refers to within cell signaling pathways
GO:0106071	positive regulation of adenylate cyclase-activating G protein-coupled receptor signaling pathway	BP	child of GO:0007154	cell communication	quorum_sensing	0	child term of 'cell communication' which is irreleavant because refers to within cell signaling pathways
GO:0140255	regulation of cellular response to phosphate starvation	BP	child of GO:0007154	cell communication	quorum_sensing	0	child term of 'cell communication' which is irreleavant because refers to within cell signaling pathways
GO:0198738	cell-cell signaling by wnt	BP	child of GO:0007154	cell communication	quorum_sensing	0	child term of 'cell communication' which is irreleavant because refers to within cell signaling pathways
GO:1900073	regulation of neuromuscular synaptic transmission	BP	child of GO:0007154	cell communication	quorum_sensing	0	child term of 'cell communication' which is irreleavant because refers to within cell signaling pathways
GO:1900101	regulation of endoplasmic reticulum unfolded protein response	BP	child of GO:0007154	cell communication	quorum_sensing	0	child term of 'cell communication' which is irreleavant because refers to within cell signaling pathways
GO:1900102	negative regulation of endoplasmic reticulum unfolded protein response	BP	child of GO:0007154	cell communication	quorum_sensing	0	child term of 'cell communication' which is irreleavant because refers to within cell signaling pathways
GO:1900449	regulation of glutamate receptor signaling pathway	BP	child of GO:0007154	cell communication	quorum_sensing	0	child term of 'cell communication' which is irreleavant because refers to within cell signaling pathways
GO:1901028	regulation of mitochondrial outer membrane permeabilization involved in apoptotic signaling pathway	BP	child of GO:0007154	cell communication	quorum_sensing	0	child term of 'cell communication' which is irreleavant because refers to within cell signaling pathways
GO:1901029	negative regulation of mitochondrial outer membrane permeabilization involved in apoptotic signaling pathway	BP	child of GO:0007154	cell communication	quorum_sensing	0	child term of 'cell communication' which is irreleavant because refers to within cell signaling pathways
GO:1901099	negative regulation of signal transduction in absence of ligand	BP	child of GO:0007154	cell communication	quorum_sensing	0	child term of 'cell communication' which is irreleavant because refers to within cell signaling pathways
GO:1901222	regulation of NIK/NF-kappaB signaling	BP	child of GO:0007154	cell communication	quorum_sensing	0	child term of 'cell communication' which is irreleavant because refers to within cell signaling pathways
GO:1901224	positive regulation of NIK/NF-kappaB signaling	BP	child of GO:0007154	cell communication	quorum_sensing	0	child term of 'cell communication' which is irreleavant because refers to within cell signaling pathways
GO:1901796	regulation of signal transduction by p53 class mediator	BP	child of GO:0007154	cell communication	quorum_sensing	0	child term of 'cell communication' which is irreleavant because refers to within cell signaling pathways
GO:1901797	negative regulation of signal transduction by p53 class mediator	BP	child of GO:0007154	cell communication	quorum_sensing	0	child term of 'cell communication' which is irreleavant because refers to within cell signaling pathways
GO:1902041	regulation of extrinsic apoptotic signaling pathway via death domain receptors	BP	child of GO:0007154	cell communication	quorum_sensing	0	child term of 'cell communication' which is irreleavant because refers to within cell signaling pathways
GO:1902042	negative regulation of extrinsic apoptotic signaling pathway via death domain receptors	BP	child of GO:0007154	cell communication	quorum_sensing	0	child term of 'cell communication' which is irreleavant because refers to within cell signaling pathways
GO:1902165	regulation of intrinsic apoptotic signaling pathway in response to DNA damage by p53 class mediator	BP	child of GO:0007154	cell communication	quorum_sensing	0	child term of 'cell communication' which is irreleavant because refers to within cell signaling pathways
GO:1902166	negative regulation of intrinsic apoptotic signaling pathway in response to DNA damage by p53 class mediator	BP	child of GO:0007154	cell communication	quorum_sensing	0	child term of 'cell communication' which is irreleavant because refers to within cell signaling pathways
GO:1902175	regulation of oxidative stress-induced intrinsic apoptotic signaling pathway	BP	child of GO:0007154	cell communication	quorum_sensing	0	child term of 'cell communication' which is irreleavant because refers to within cell signaling pathways
GO:1902176	negative regulation of oxidative stress-induced intrinsic apoptotic signaling pathway	BP	child of GO:0007154	cell communication	quorum_sensing	0	child term of 'cell communication' which is irreleavant because refers to within cell signaling pathways
GO:1902177	positive regulation of oxidative stress-induced intrinsic apoptotic signaling pathway	BP	child of GO:0007154	cell communication	quorum_sensing	0	child term of 'cell communication' which is irreleavant because refers to within cell signaling pathways
GO:1902229	regulation of intrinsic apoptotic signaling pathway in response to DNA damage	BP	child of GO:0007154	cell communication	quorum_sensing	0	child term of 'cell communication' which is irreleavant because refers to within cell signaling pathways
GO:1902230	negative regulation of intrinsic apoptotic signaling pathway in response to DNA damage	BP	child of GO:0007154	cell communication	quorum_sensing	0	child term of 'cell communication' which is irreleavant because refers to within cell signaling pathways
GO:1902253	regulation of intrinsic apoptotic signaling pathway by p53 class mediator	BP	child of GO:0007154	cell communication	quorum_sensing	0	child term of 'cell communication' which is irreleavant because refers to within cell signaling pathways
GO:1902254	negative regulation of intrinsic apoptotic signaling pathway by p53 class mediator	BP	child of GO:0007154	cell communication	quorum_sensing	0	child term of 'cell communication' which is irreleavant because refers to within cell signaling pathways
GO:1902531	regulation of intracellular signal transduction	BP	child of GO:0007154	cell communication	quorum_sensing	0	child term of 'cell communication' which is irreleavant because refers to within cell signaling pathways
GO:1902532	negative regulation of intracellular signal transduction	BP	child of GO:0007154	cell communication	quorum_sensing	0	child term of 'cell communication' which is irreleavant because refers to within cell signaling pathways
GO:1902533	positive regulation of intracellular signal transduction	BP	child of GO:0007154	cell communication	quorum_sensing	0	child term of 'cell communication' which is irreleavant because refers to within cell signaling pathways
GO:1902659	regulation of glucose mediated signaling pathway	BP	child of GO:0007154	cell communication	quorum_sensing	0	child term of 'cell communication' which is irreleavant because refers to within cell signaling pathways
GO:1902660	negative regulation of glucose mediated signaling pathway	BP	child of GO:0007154	cell communication	quorum_sensing	0	child term of 'cell communication' which is irreleavant because refers to within cell signaling pathways
GO:1903577	cellular response to L-arginine	BP	child of GO:0007154	cell communication	quorum_sensing	0	child term of 'cell communication' which is irreleavant because refers to within cell signaling pathways
GO:1903831	signal transduction involved in cellular response to ammonium ion	BP	child of GO:0007154	cell communication	quorum_sensing	0	child term of 'cell communication' which is irreleavant because refers to within cell signaling pathways
GO:1904892	regulation of receptor signaling pathway via STAT	BP	child of GO:0007154	cell communication	quorum_sensing	0	child term of 'cell communication' which is irreleavant because refers to within cell signaling pathways
GO:1904894	positive regulation of receptor signaling pathway via STAT	BP	child of GO:0007154	cell communication	quorum_sensing	0	child term of 'cell communication' which is irreleavant because refers to within cell signaling pathways
GO:1905114	cell surface receptor signaling pathway involved in cell-cell signaling	BP	child of GO:0007154	cell communication	quorum_sensing	0	child term of 'cell communication' which is irreleavant because refers to within cell signaling pathways
GO:1905887	autoinducer AI-2 transmembrane transport	BP	keyword match	autoindu	quorum_sensing	1	NA
GO:2000312	regulation of kainate selective glutamate receptor activity	BP	child of GO:0007154	cell communication	quorum_sensing	0	child term of 'cell communication' which is irreleavant because refers to within cell signaling pathways
GO:2000322	regulation of glucocorticoid receptor signaling pathway	BP	child of GO:0007154	cell communication	quorum_sensing	0	child term of 'cell communication' which is irreleavant because refers to within cell signaling pathways
GO:2000323	negative regulation of glucocorticoid receptor signaling pathway	BP	child of GO:0007154	cell communication	quorum_sensing	0	child term of 'cell communication' which is irreleavant because refers to within cell signaling pathways
GO:2000831	regulation of steroid hormone secretion	BP	child of GO:0007154	cell communication	quorum_sensing	0	child term of 'cell communication' which is irreleavant because refers to within cell signaling pathways
GO:2000832	negative regulation of steroid hormone secretion	BP	child of GO:0007154	cell communication	quorum_sensing	0	child term of 'cell communication' which is irreleavant because refers to within cell signaling pathways
GO:2000846	regulation of corticosteroid hormone secretion	BP	child of GO:0007154	cell communication	quorum_sensing	0	child term of 'cell communication' which is irreleavant because refers to within cell signaling pathways
GO:2000847	negative regulation of corticosteroid hormone secretion	BP	child of GO:0007154	cell communication	quorum_sensing	0	child term of 'cell communication' which is irreleavant because refers to within cell signaling pathways
GO:2000849	regulation of glucocorticoid secretion	BP	child of GO:0007154	cell communication	quorum_sensing	0	child term of 'cell communication' which is irreleavant because refers to within cell signaling pathways
GO:2000850	negative regulation of glucocorticoid secretion	BP	child of GO:0007154	cell communication	quorum_sensing	0	child term of 'cell communication' which is irreleavant because refers to within cell signaling pathways
GO:2001044	regulation of integrin-mediated signaling pathway	BP	child of GO:0007154	cell communication	quorum_sensing	0	child term of 'cell communication' which is irreleavant because refers to within cell signaling pathways
GO:2001045	negative regulation of integrin-mediated signaling pathway	BP	child of GO:0007154	cell communication	quorum_sensing	0	child term of 'cell communication' which is irreleavant because refers to within cell signaling pathways
GO:2001233	regulation of apoptotic signaling pathway	BP	child of GO:0007154	cell communication	quorum_sensing	0	child term of 'cell communication' which is irreleavant because refers to within cell signaling pathways
GO:2001234	negative regulation of apoptotic signaling pathway	BP	child of GO:0007154	cell communication	quorum_sensing	0	child term of 'cell communication' which is irreleavant because refers to within cell signaling pathways
GO:2001235	positive regulation of apoptotic signaling pathway	BP	child of GO:0007154	cell communication	quorum_sensing	0	child term of 'cell communication' which is irreleavant because refers to within cell signaling pathways
GO:2001236	regulation of extrinsic apoptotic signaling pathway	BP	child of GO:0007154	cell communication	quorum_sensing	0	child term of 'cell communication' which is irreleavant because refers to within cell signaling pathways
GO:2001237	negative regulation of extrinsic apoptotic signaling pathway	BP	child of GO:0007154	cell communication	quorum_sensing	0	child term of 'cell communication' which is irreleavant because refers to within cell signaling pathways
GO:2001238	positive regulation of extrinsic apoptotic signaling pathway	BP	child of GO:0007154	cell communication	quorum_sensing	0	child term of 'cell communication' which is irreleavant because refers to within cell signaling pathways
GO:2001239	regulation of extrinsic apoptotic signaling pathway in absence of ligand	BP	child of GO:0007154	cell communication	quorum_sensing	0	child term of 'cell communication' which is irreleavant because refers to within cell signaling pathways
GO:2001240	negative regulation of extrinsic apoptotic signaling pathway in absence of ligand	BP	child of GO:0007154	cell communication	quorum_sensing	0	child term of 'cell communication' which is irreleavant because refers to within cell signaling pathways
GO:2001241	positive regulation of extrinsic apoptotic signaling pathway in absence of ligand	BP	child of GO:0007154	cell communication	quorum_sensing	0	child term of 'cell communication' which is irreleavant because refers to within cell signaling pathways
GO:2001242	regulation of intrinsic apoptotic signaling pathway	BP	child of GO:0007154	cell communication	quorum_sensing	0	child term of 'cell communication' which is irreleavant because refers to within cell signaling pathways
GO:2001243	negative regulation of intrinsic apoptotic signaling pathway	BP	child of GO:0007154	cell communication	quorum_sensing	0	child term of 'cell communication' which is irreleavant because refers to within cell signaling pathways
GO:2001244	positive regulation of intrinsic apoptotic signaling pathway	BP	child of GO:0007154	cell communication	quorum_sensing	0	child term of 'cell communication' which is irreleavant because refers to within cell signaling pathways
GO:2001267	regulation of cysteine-type endopeptidase activity involved in apoptotic signaling pathway	BP	child of GO:0007154	cell communication	quorum_sensing	0	child term of 'cell communication' which is irreleavant because refers to within cell signaling pathways
GO:2001269	positive regulation of cysteine-type endopeptidase activity involved in apoptotic signaling pathway	BP	child of GO:0007154	cell communication	quorum_sensing	0	child term of 'cell communication' which is irreleavant because refers to within cell signaling pathways
GO:0009306	protein secretion	BP	parent of GO:0015628	secretion syst	secretion_system	0	Keep only secretion SYSTEMS. Protein secretion studied with secretome
GO:0015627	type II protein secretion system complex	CC	keyword match	secretion syst	secretion_system	1	NA
GO:0015628	protein secretion by the type II secretion system	BP	keyword match	secretion syst	secretion_system	1	NA
GO:0030253	protein secretion by the type I secretion system	BP	keyword match	secretion syst	secretion_system	1	NA
GO:0030254	protein secretion by the type III secretion system	BP	keyword match	secretion syst	secretion_system	1	NA
GO:0030255	protein secretion by the type IV secretion system	BP	keyword match	secretion syst	secretion_system	0	type iv ss maily involved in secretion in eukaryoti host cells. Remove since we remove all host/symbiont terms
GO:0030256	type I protein secretion system complex	CC	keyword match	secretion syst	secretion_system	1	NA
GO:0030257	type III protein secretion system complex	CC	keyword match	secretion syst	secretion_system	1	NA
GO:0032940	secretion by cell	BP	parent of GO:0044097	secretion syst	secretion_system	0	parent term confirming context but not itself specific enough of secretion machinery
GO:0032991	protein-containing complex	CC	parent of GO:0015627	secretion syst	secretion_system	0	irrelleavant parent term
GO:0033103	protein secretion by the type VI secretion system	BP	keyword match	secretion syst	secretion_system	1	NA
GO:0033104	type VI protein secretion system complex	CC	keyword match	secretion syst	secretion_system	1	NA
GO:0043684	type IV secretion system complex	CC	keyword match	secretion syst	secretion_system	0	type iv ss maily involved in secretion in eukaryoti host cells. Remove since we remove all host/symbiont terms
GO:0044097	secretion by the type IV secretion system	BP	keyword match	secretion syst	secretion_system	0	type iv ss maily involved in secretion in eukaryoti host cells. Remove since we remove all host/symbiont terms
GO:0044315	protein secretion by the type VII secretion system	BP	keyword match	secretion syst	secretion_system	1	NA
GO:0044464	cell part	CC	parent of GO:0015627	secretion syst	secretion_system	0	irrelleavant parent term
GO:0046819	protein secretion by the type V secretion system	BP	keyword match	secretion syst	secretion_system	1	NA
GO:0052047	interaction with other organism via secreted substance involved in symbiotic interaction	BP	parent of GO:0052211	secretion syst	secretion_system	0	we want to be specific of secretion effectors here, not how the product is used
GO:0052048	interaction with host via secreted substance involved in symbiotic interaction	BP	parent of GO:0052051	secretion syst	secretion_system	0	host/symbiont
GO:0052051	interaction with host via protein secreted by type II secretion system	BP	keyword match	secretion syst	secretion_system	0	we want to be specific of secretion effectors here, not how the product is used
GO:0052211	interaction with other organism via protein secreted by type II secretion system involved in symbiotic interaction	BP	keyword match	secretion syst	secretion_system	0	we want to be specific of secretion effectors here, not how the product is used
GO:0071806	protein transmembrane transport	BP	parent of GO:0030253	secretion syst	secretion_system	0	parent term confirming context but not itself specific enough of secretion machinery
GO:0098046	type V protein secretion system complex	CC	keyword match	secretion syst	secretion_system	1	NA
GO:0098776	protein transport across the cell outer membrane	BP	parent of GO:0015628	secretion syst	secretion_system	0	parent term confirming context but not itself specific enough of secretion machinery
GO:0000293	ferric-chelate reductase activity	MF	keyword match	chelate	siderophores	0	iron chelation itself not necessarily social
GO:0002048	pyoverdine metabolic process	BP	child of GO:0009237	siderophore	siderophores	1	NA
GO:0002049	pyoverdine biosynthetic process	BP	child of GO:0009237	siderophore	siderophores	1	NA
GO:0008849	enterochelin esterase activity	MF	keyword match	enterochelin	siderophores	1	NA
GO:0009237	siderophore metabolic process	BP	keyword match	siderophore	siderophores	1	NA
GO:0009238	enterobactin metabolic process	BP	child of GO:0009237	siderophore	siderophores	1	NA
GO:0009239	enterobactin biosynthetic process	BP	child of GO:0009237	siderophore	siderophores	1	NA
GO:0009712	catechol-containing compound metabolic process	BP	parent of GO:0019540	siderophore	siderophores	0	irreleavamt, parent term for context but by itself does not indicate siderophore activity
GO:0015343	siderophore transmembrane transporter activity	MF	keyword match	siderophore	siderophores	1	NA
GO:0015344	siderophore uptake transmembrane transporter activity	MF	keyword match	siderophore	siderophores	1	NA
GO:0015603	iron chelate transmembrane transporter activity	MF	keyword match	chelate	siderophores	0	iron chelation itself not necessarily social
GO:0015620	ferric-enterobactin transmembrane transporter activity	MF	child of GO:0015343	siderophore	siderophores	1	NA
GO:0015623	ATPase-coupled iron-chelate transporter activity	MF	keyword match	chelate	siderophores	0	iron chelation itself not necessarily social
GO:0015625	ATPase-coupled ferric-hydroxamate transmembrane transporter activity	MF	child of GO:0015603	chelate	siderophores	0	child of a term which we already discarded because 'iron chelation itself not necessarily social'
GO:0015685	ferric-enterobactin import into cell	BP	child of GO:0015891	siderophore	siderophores	1	NA
GO:0015687	ferric-hydroxamate import into cell	BP	child of GO:0015891	siderophore	siderophores	1	NA
GO:0015891	siderophore transport	BP	keyword match	siderophore	siderophores	1	NA
GO:0016723	oxidoreductase activity, oxidizing metal ions, NAD or NADP as acceptor	MF	parent of GO:0000293	chelate	siderophores	0	parent of a term we eliminated because 'iron chelation itself not necessarily social'
GO:0016788	hydrolase activity, acting on ester bonds	MF	parent of GO:0008849	enterochelin	siderophores	0	irreleavamt, parent term for context but by itself does not indicate siderophore activity
GO:0019184	nonribosomal peptide biosynthetic process	BP	parent of GO:0019290	siderophore	siderophores	0	irreleavamt, parent term for context but by itself does not indicate siderophore activity
GO:0019270	aerobactin biosynthetic process	BP	child of GO:0009237	siderophore	siderophores	1	NA
GO:0019271	aerobactin transport	BP	child of GO:0015891	siderophore	siderophores	1	NA
GO:0019289	rhizobactin 1021 biosynthetic process	BP	child of GO:0009237	siderophore	siderophores	1	NA
GO:0019290	siderophore biosynthetic process	BP	keyword match	siderophore	siderophores	1	NA
GO:0019536	vibriobactin metabolic process	BP	child of GO:0009237	siderophore	siderophores	1	NA
GO:0019537	vibriobactin biosynthetic process	BP	child of GO:0009237	siderophore	siderophores	1	NA
GO:0019540	siderophore biosynthetic process from catechol	BP	keyword match	siderophore	siderophores	1	NA
GO:0019748	secondary metabolic process	BP	parent of GO:0009237	siderophore	siderophores	0	irreleavamt, parent term for context but by itself does not indicate siderophore activity
GO:0022857	transmembrane transporter activity	MF	parent of GO:0015603	chelate	siderophores	0	irreleavamt, parent term for context but by itself does not indicate siderophore activity
GO:0031326	regulation of cellular biosynthetic process	BP	parent of GO:1900704	siderophore	siderophores	0	we want to be specific of secretion effectors here, not how the product is used
GO:0031327	negative regulation of cellular biosynthetic process	BP	parent of GO:1900705	siderophore	siderophores	0	we want to be specific of secretion effectors here, not how the product is used
GO:0033212	iron import into cell	BP	parent of GO:0033214	siderophore	siderophores	0	parent term nto specific enough to siderophores
GO:0033214	siderophore-dependent iron import into cell	BP	keyword match	siderophore	siderophores	1	NA
GO:0034248	regulation of cellular amide metabolic process	BP	parent of GO:1900704	siderophore	siderophores	0	we want to be specific of secretion effectors here, not how the product is used
GO:0034249	negative regulation of cellular amide metabolic process	BP	parent of GO:1900705	siderophore	siderophores	0	we want to be specific of secretion effectors here, not how the product is used
GO:0042626	ATPase activity, coupled to transmembrane movement of substances	MF	parent of GO:0015623	chelate	siderophores	0	irreleavamt, parent term for context but by itself does not indicate siderophore activity
GO:0042863	pyochelin metabolic process	BP	child of GO:0009237	siderophore	siderophores	1	NA
GO:0042864	pyochelin biosynthetic process	BP	child of GO:0009237	siderophore	siderophores	1	NA
GO:0042928	ferrichrome import into cell	BP	child of GO:0015891	siderophore	siderophores	1	NA
GO:0042929	ferrichrome transmembrane transporter activity	MF	child of GO:0015603	chelate	siderophores	1	NA
GO:0042930	enterobactin transport	BP	child of GO:0015891	siderophore	siderophores	1	NA
GO:0042931	enterobactin transmembrane transporter activity	MF	child of GO:0015343	siderophore	siderophores	1	NA
GO:0044002	acquisition of nutrients from host	BP	parent of GO:0052099	siderophore	siderophores	0	irreleavamt, parent term for context but by itself does not indicate siderophore activity
GO:0044550	secondary metabolite biosynthetic process	BP	parent of GO:0019290	siderophore	siderophores	0	irreleavamt, parent term for context but by itself does not indicate siderophore activity
GO:0044718	siderophore transmembrane transport	BP	keyword match	siderophore	siderophores	1	NA
GO:0046442	aerobactin metabolic process	BP	child of GO:0009237	siderophore	siderophores	1	NA
GO:0046494	rhizobactin 1021 metabolic process	BP	child of GO:0009237	siderophore	siderophores	1	NA
GO:0051181	cofactor transport	BP	parent of GO:0015891	siderophore	siderophores	0	irreleavamt, parent term for context but by itself does not indicate siderophore activity
GO:0051184	cofactor transmembrane transporter activity	MF	parent of GO:0015343	siderophore	siderophores	0	irreleavamt, parent term for context but by itself does not indicate siderophore activity
GO:0051186	cofactor metabolic process	BP	parent of GO:0009237	siderophore	siderophores	0	irreleavamt, parent term for context but by itself does not indicate siderophore activity
GO:0051188	cofactor biosynthetic process	BP	parent of GO:0019290	siderophore	siderophores	0	irreleavamt, parent term for context but by itself does not indicate siderophore activity
GO:0051193	regulation of cofactor metabolic process	BP	parent of GO:1900704	siderophore	siderophores	0	we want to be specific of secretion effectors here, not how the product is used
GO:0051195	negative regulation of cofactor metabolic process	BP	parent of GO:1900705	siderophore	siderophores	0	we want to be specific of secretion effectors here, not how the product is used
GO:0052099	acquisition by symbiont of nutrients from host via siderophores	BP	keyword match	siderophore	siderophores	0	host/symbiont
GO:0052851	ferric-chelate reductase (NADPH) activity	MF	keyword match	chelate	siderophores	0	host/symbiont
GO:0055085	transmembrane transport	BP	parent of GO:0044718	siderophore	siderophores	0	irreleavamt, parent term for context but by itself does not indicate siderophore activity
GO:1900376	regulation of secondary metabolite biosynthetic process	BP	parent of GO:1900704	siderophore	siderophores	0	we want to be specific of secretion effectors here, not how the product is used
GO:1900377	negative regulation of secondary metabolite biosynthetic process	BP	parent of GO:1900705	siderophore	siderophores	0	we want to be specific of secretion effectors here, not how the product is used
GO:1900704	regulation of siderophore biosynthetic process	BP	keyword match	siderophore	siderophores	0	we want to be specific of secretion effectors here, not how the product is used
GO:1900705	negative regulation of siderophore biosynthetic process	BP	keyword match	siderophore	siderophores	0	we want to be specific of secretion effectors here, not how the product is used
NA	NA	NA	no match with keyword	chelation	siderophores	0	no match

## Sheet: SI6_final_GO_terms_list
SI6: Final list of bacterial cooperation GO used for the analysis
GO_id	description	ontology	why	original_keyword	behaviour
GO:0006068	ethanol catabolic process	BP	child of GO:0017001	antibiotic catabolic process	antibiotic_degradation
GO:0010128	benzoate catabolic process via CoA ligation	BP	child of GO:0017001	antibiotic catabolic process	antibiotic_degradation
GO:0017001	antibiotic catabolic process	BP	keyword match	antibiotic catabolic process	antibiotic_degradation
GO:0019262	N-acetylneuraminate catabolic process	BP	child of GO:0017001	antibiotic catabolic process	antibiotic_degradation
GO:0019338	pentachlorophenol catabolic process	BP	child of GO:0017001	antibiotic catabolic process	antibiotic_degradation
GO:0019380	3-phenylpropionate catabolic process	BP	child of GO:0017001	antibiotic catabolic process	antibiotic_degradation
GO:0019543	propionate catabolic process	BP	child of GO:0017001	antibiotic catabolic process	antibiotic_degradation
GO:0019596	mandelate catabolic process	BP	child of GO:0017001	antibiotic catabolic process	antibiotic_degradation
GO:0019629	propionate catabolic process, 2-methylcitrate cycle	BP	child of GO:0017001	antibiotic catabolic process	antibiotic_degradation
GO:0030649	aminoglycoside antibiotic catabolic process	BP	keyword match	antibiotic catabolic process	antibiotic_degradation
GO:0030655	beta-lactam antibiotic catabolic process	BP	keyword match	antibiotic catabolic process	antibiotic_degradation
GO:0042183	formate catabolic process	BP	child of GO:0017001	antibiotic catabolic process	antibiotic_degradation
GO:0042744	hydrogen peroxide catabolic process	BP	child of GO:0017001	antibiotic catabolic process	antibiotic_degradation
GO:0043639	benzoate catabolic process	BP	child of GO:0017001	antibiotic catabolic process	antibiotic_degradation
GO:0043640	benzoate catabolic process via hydroxylation	BP	child of GO:0017001	antibiotic catabolic process	antibiotic_degradation
GO:0045733	acetate catabolic process	BP	child of GO:0017001	antibiotic catabolic process	antibiotic_degradation
GO:0046199	cresol catabolic process	BP	child of GO:0017001	antibiotic catabolic process	antibiotic_degradation
GO:0046244	salicylic acid catabolic process	BP	child of GO:0017001	antibiotic catabolic process	antibiotic_degradation
GO:0046294	formaldehyde catabolic process	BP	child of GO:0017001	antibiotic catabolic process	antibiotic_degradation
GO:0072340	cellular lactam catabolic process	BP	parent of GO:0030655	antibiotic catabolic process	antibiotic_degradation
GO:1901768	carbapenem catabolic process	BP	child of GO:0017001	antibiotic catabolic process	antibiotic_degradation
GO:1901785	p-cresol catabolic process	BP	child of GO:0017001	antibiotic catabolic process	antibiotic_degradation
GO:0008800	beta-lactamase activity	MF	keyword match	beta-lactamase	antibiotic_degradation
GO:0033250	penicillinase activity	MF	child of GO:0008800	beta-lactamase	antibiotic_degradation
GO:0033251	cephalosporinase activity	MF	child of GO:0008800	beta-lactamase	antibiotic_degradation
GO:0005201	extracellular matrix structural constituent	MF	keyword match	extracellular matrix	biofilm
GO:0005924	cell-substrate adherens junction	CC	parent of GO:0005925	adhesi	biofilm
GO:0005925	focal adhesion	CC	keyword match	adhesi	biofilm
GO:0007155	cell adhesion	BP	keyword match	adhesi	biofilm
GO:0007156	homophilic cell adhesion via plasma membrane adhesion molecules	BP	keyword match	adhesi	biofilm
GO:0007157	heterophilic cell-cell adhesion via plasma membrane cell adhesion molecules	BP	keyword match	adhesi	biofilm
GO:0007159	leukocyte cell-cell adhesion	BP	keyword match	adhesi	biofilm
GO:0007160	cell-matrix adhesion	BP	keyword match	adhesi	biofilm
GO:0015475	adhesin autotransporter activity	MF	keyword match	adhesi	biofilm
GO:0022610	biological adhesion	BP	keyword match	adhesi	biofilm
GO:0030112	glycocalyx	CC	keyword match	glycocalyx	biofilm
GO:0030114	slime layer	CC	child of GO:0030112	glycocalyx	biofilm
GO:0030197	extracellular matrix constituent, lubricant activity	MF	keyword match	extracellular matrix	biofilm
GO:0030198	extracellular matrix organization	BP	keyword match	extracellular matrix	biofilm
GO:0030199	collagen fibril organization	BP	child of GO:0030198	extracellular matrix	biofilm
GO:0031012	extracellular matrix	CC	parent of GO:0062039	biofilm	biofilm
GO:0031589	cell-substrate adhesion	BP	parent of GO:0043708	biofilm	biofilm
GO:0042603	capsule	CC	child of GO:0030112	glycocalyx	biofilm
GO:0042710	biofilm formation	BP	keyword match	biofilm	biofilm
GO:0043107	type IV pilus-dependent motility	BP	keyword match	type IV pilus	biofilm
GO:0043683	type IV pilus biogenesis	BP	keyword match	type IV pilus	biofilm
GO:0043708	cell adhesion involved in biofilm formation	BP	keyword match	biofilm	biofilm
GO:0043709	cell adhesion involved in single-species biofilm formation	BP	keyword match	biofilm	biofilm
GO:0044010	single-species biofilm formation	BP	keyword match	biofilm	biofilm
GO:0044011	single-species biofilm formation on inanimate substrate	BP	keyword match	biofilm	biofilm
GO:0044096	type IV pilus	CC	keyword match	type IV pilus	biofilm
GO:0044420	extracellular matrix component	CC	keyword match	extracellular matrix	biofilm
GO:0045226	extracellular polysaccharide biosynthetic process	BP	parent of GO:0045228	slime layer	biofilm
GO:0045227	capsule polysaccharide biosynthetic process	BP	keyword match	capsule	biofilm
GO:0045228	slime layer polysaccharide biosynthetic process	BP	keyword match	slime layer	biofilm
GO:0045230	capsule organization	BP	keyword match	capsule	biofilm
GO:0045231	slime layer organization	BP	keyword match	slime layer	biofilm
GO:0046379	extracellular polysaccharide metabolic process	BP	keyword match	extracellular polysacch	biofilm
GO:0050839	cell adhesion molecule binding	MF	keyword match	adhesi	biofilm
GO:0050840	extracellular matrix binding	MF	keyword match	extracellular matrix	biofilm
GO:0062023	collagen-containing extracellular matrix	CC	keyword match	extracellular matrix	biofilm
GO:0062039	biofilm matrix	CC	keyword match	biofilm	biofilm
GO:0062040	fungal biofilm matrix	CC	keyword match	biofilm	biofilm
GO:0085029	extracellular matrix assembly	BP	keyword match	extracellular matrix	biofilm
GO:0090136	epithelial cell-cell adhesion	BP	keyword match	adhesi	biofilm
GO:0090604	surface biofilm formation	BP	keyword match	biofilm	biofilm
GO:0090605	submerged biofilm formation	BP	keyword match	biofilm	biofilm
GO:0090606	single-species surface biofilm formation	BP	keyword match	biofilm	biofilm
GO:0090609	single-species submerged biofilm formation	BP	keyword match	biofilm	biofilm
GO:0097311	bacterial biofilm matrix	CC	keyword match	biofilm	biofilm
GO:0098609	cell-cell adhesion	BP	keyword match	adhesi	biofilm
GO:0098636	protein complex involved in cell adhesion	CC	keyword match	adhesi	biofilm
GO:0098742	cell-cell adhesion via plasma-membrane adhesion molecules	BP	keyword match	adhesi	biofilm
GO:0009372	quorum sensing	BP	keyword match	quorum sensing	quorum_sensing
GO:0010699	cell-cell signaling involved in quorum sensing	BP	keyword match	quorum sensing	quorum_sensing
GO:0052097	interspecies quorum sensing	BP	keyword match	quorum sensing	quorum_sensing
GO:0071518	autoinducer-2 kinase activity	MF	keyword match	autoindu	quorum_sensing
GO:1905887	autoinducer AI-2 transmembrane transport	BP	keyword match	autoindu	quorum_sensing
GO:0015627	type II protein secretion system complex	CC	keyword match	secretion syst	secretion_system
GO:0015628	protein secretion by the type II secretion system	BP	keyword match	secretion syst	secretion_system
GO:0030253	protein secretion by the type I secretion system	BP	keyword match	secretion syst	secretion_system
GO:0030254	protein secretion by the type III secretion system	BP	keyword match	secretion syst	secretion_system
GO:0030256	type I protein secretion system complex	CC	keyword match	secretion syst	secretion_system
GO:0030257	type III protein secretion system complex	CC	keyword match	secretion syst	secretion_system
GO:0033103	protein secretion by the type VI secretion system	BP	keyword match	secretion syst	secretion_system
GO:0033104	type VI protein secretion system complex	CC	keyword match	secretion syst	secretion_system
GO:0044315	protein secretion by the type VII secretion system	BP	keyword match	secretion syst	secretion_system
GO:0046819	protein secretion by the type V secretion system	BP	keyword match	secretion syst	secretion_system
GO:0098046	type V protein secretion system complex	CC	keyword match	secretion syst	secretion_system
GO:0002048	pyoverdine metabolic process	BP	child of GO:0009237	siderophore	siderophores
GO:0002049	pyoverdine biosynthetic process	BP	child of GO:0009237	siderophore	siderophores
GO:0008849	enterochelin esterase activity	MF	keyword match	enterochelin	siderophores
GO:0009237	siderophore metabolic process	BP	keyword match	siderophore	siderophores
GO:0009238	enterobactin metabolic process	BP	child of GO:0009237	siderophore	siderophores
GO:0009239	enterobactin biosynthetic process	BP	child of GO:0009237	siderophore	siderophores
GO:0015343	siderophore transmembrane transporter activity	MF	keyword match	siderophore	siderophores
GO:0015344	siderophore uptake transmembrane transporter activity	MF	keyword match	siderophore	siderophores
GO:0015620	ferric-enterobactin transmembrane transporter activity	MF	child of GO:0015343	siderophore	siderophores
GO:0015685	ferric-enterobactin import into cell	BP	child of GO:0015891	siderophore	siderophores
GO:0015687	ferric-hydroxamate import into cell	BP	child of GO:0015891	siderophore	siderophores
GO:0015891	siderophore transport	BP	keyword match	siderophore	siderophores
GO:0019270	aerobactin biosynthetic process	BP	child of GO:0009237	siderophore	siderophores
GO:0019271	aerobactin transport	BP	child of GO:0015891	siderophore	siderophores
GO:0019289	rhizobactin 1021 biosynthetic process	BP	child of GO:0009237	siderophore	siderophores
GO:0019290	siderophore biosynthetic process	BP	keyword match	siderophore	siderophores
GO:0019536	vibriobactin metabolic process	BP	child of GO:0009237	siderophore	siderophores
GO:0019537	vibriobactin biosynthetic process	BP	child of GO:0009237	siderophore	siderophores
GO:0019540	siderophore biosynthetic process from catechol	BP	keyword match	siderophore	siderophores
GO:0033214	siderophore-dependent iron import into cell	BP	keyword match	siderophore	siderophores
GO:0042863	pyochelin metabolic process	BP	child of GO:0009237	siderophore	siderophores
GO:0042864	pyochelin biosynthetic process	BP	child of GO:0009237	siderophore	siderophores
GO:0042928	ferrichrome import into cell	BP	child of GO:0015891	siderophore	siderophores
GO:0042929	ferrichrome transmembrane transporter activity	MF	child of GO:0015603	chelate	siderophores
GO:0042930	enterobactin transport	BP	child of GO:0015891	siderophore	siderophores
GO:0042931	enterobactin transmembrane transporter activity	MF	child of GO:0015343	siderophore	siderophores
GO:0044718	siderophore transmembrane transport	BP	keyword match	siderophore	siderophores
GO:0046442	aerobactin metabolic process	BP	child of GO:0009237	siderophore	siderophores
GO:0046494	rhizobactin 1021 metabolic process	BP	child of GO:0009237	siderophore	siderophores

## Sheet: SI7_diversity_patterns
SI7: Genomic diversity of the bacterial population within and across host. Computed from MIDAS snp_diversity.py pipeline
species_id	host	species.host	nb_sites_within	depth_within	snps_within	pi_within	snps_kb_within	pi_bp_within	nb_host	nb_sites_between	snps_between	pi_between	snps_kb_between	pi_bp_between
Acidaminococcus_intestini_54097	HMP_SRS050941	Acidaminococcus_intestini_54097.HMP_SRS050941	990860	11038542	15942	2814.89	16.0891	0.00284086	11	991137	38833	2546.86	39.1803	0.00256963
Acidaminococcus_intestini_54097	HMP_SRS046502	Acidaminococcus_intestini_54097.HMP_SRS046502	956837	5624584	7695	2227.56	8.04212	0.00232804	11	991137	38833	2546.86	39.1803	0.00256963
Acidaminococcus_intestini_54097	HMP_SRS015246	Acidaminococcus_intestini_54097.HMP_SRS015246	990742	10327878	17508	3277.1	17.6716	0.00330772	11	991137	38833	2546.86	39.1803	0.00256963
Acidaminococcus_intestini_54097	HMP_SRS023715	Acidaminococcus_intestini_54097.HMP_SRS023715	991120	40603816	41563	2052.38	41.9354	0.00207077	11	991137	38833	2546.86	39.1803	0.00256963
Acidaminococcus_intestini_54097	HMP_SRS149244	Acidaminococcus_intestini_54097.HMP_SRS149244	990666	13513887	18515	2738.79	18.6894	0.0027646	11	991137	38833	2546.86	39.1803	0.00256963
Acidaminococcus_intestini_54097	HMP_SRS011239	Acidaminococcus_intestini_54097.HMP_SRS011239	976607	6971340	3149	752.662	3.22443	0.000770691	11	991137	38833	2546.86	39.1803	0.00256963
Acidaminococcus_intestini_54097	HMP_SRS065176	Acidaminococcus_intestini_54097.HMP_SRS065176	984771	7881389	8220	1820.55	8.34712	0.0018487	11	991137	38833	2546.86	39.1803	0.00256963
Acidaminococcus_intestini_54097	HMP_SRS023346	Acidaminococcus_intestini_54097.HMP_SRS023346	988813	9148113	5271	1054.57	5.33063	0.0010665	11	991137	38833	2546.86	39.1803	0.00256963
Acidaminococcus_intestini_54097	HMP_SRS014683	Acidaminococcus_intestini_54097.HMP_SRS014683	991117	28171024	11471	817.041	11.5738	0.000824364	11	991137	38833	2546.86	39.1803	0.00256963
Acidaminococcus_intestini_54097	HMP_SRS016517	Acidaminococcus_intestini_54097.HMP_SRS016517	990192	15092804	21191	2684.87	21.4009	0.00271146	11	991137	38833	2546.86	39.1803	0.00256963
Acidaminococcus_intestini_54097	HMP_SRS015264	Acidaminococcus_intestini_54097.HMP_SRS015264	989298	9265312	2750	524.858	2.77975	0.000530535	11	991137	38833	2546.86	39.1803	0.00256963
Akkermansia_muciniphila_55290	HMP_SRS022713	Akkermansia_muciniphila_55290.HMP_SRS022713	798189	20240604	2663	211.975	3.3363	0.000265569	43	800153	30992	7782.07	38.7326	0.00972573
Akkermansia_muciniphila_55290	HMP_SRS075773	Akkermansia_muciniphila_55290.HMP_SRS075773	799915	20775427	13944	1056.08	17.4319	0.00132024	43	800153	30992	7782.07	38.7326	0.00972573
Akkermansia_muciniphila_55290	HMP_SRS098061	Akkermansia_muciniphila_55290.HMP_SRS098061	798560	10389699	5285	776.204	6.61816	0.000972004	43	800153	30992	7782.07	38.7326	0.00972573
Akkermansia_muciniphila_55290	HMP_SRS014855	Akkermansia_muciniphila_55290.HMP_SRS014855	799991	11135905	12866	1826.94	16.0827	0.0022837	43	800153	30992	7782.07	38.7326	0.00972573
Akkermansia_muciniphila_55290	HMP_SRS015133	Akkermansia_muciniphila_55290.HMP_SRS015133	796697	24309031	5945	381.119	7.46206	0.000478374	43	800153	30992	7782.07	38.7326	0.00972573
Akkermansia_muciniphila_55290	HMP_SRS893373	Akkermansia_muciniphila_55290.HMP_SRS893373	773947	4665587	750	197.782	0.969059	0.00025555	43	800153	30992	7782.07	38.7326	0.00972573
Akkermansia_muciniphila_55290	HMP_SRS014979	Akkermansia_muciniphila_55290.HMP_SRS014979	800153	52563498	13517	435.576	16.893	0.000544366	43	800153	30992	7782.07	38.7326	0.00972573
Akkermansia_muciniphila_55290	HMP_SRS011134	Akkermansia_muciniphila_55290.HMP_SRS011134	793683	7088532	4108	817.939	5.17587	0.00103056	43	800153	30992	7782.07	38.7326	0.00972573
Akkermansia_muciniphila_55290	HMP_SRS1041039	Akkermansia_muciniphila_55290.HMP_SRS1041039	799741	8966905	1235	201.592	1.54425	0.000252071	43	800153	30992	7782.07	38.7326	0.00972573
Akkermansia_muciniphila_55290	HMP_SRS015663	Akkermansia_muciniphila_55290.HMP_SRS015663	799579	16375431	3343	319.453	4.18095	0.000399526	43	800153	30992	7782.07	38.7326	0.00972573
Akkermansia_muciniphila_55290	HMP_SRS015579	Akkermansia_muciniphila_55290.HMP_SRS015579	799925	12124922	23445	3195.22	29.309	0.0039944	43	800153	30992	7782.07	38.7326	0.00972573
Akkermansia_muciniphila_55290	HMP_SRS016132	Akkermansia_muciniphila_55290.HMP_SRS016132	800153	65218241	86237	2746.17	107.776	0.00343205	43	800153	30992	7782.07	38.7326	0.00972573
Akkermansia_muciniphila_55290	HMP_SRS075878	Akkermansia_muciniphila_55290.HMP_SRS075878	768327	4674486	2916	800.847	3.79526	0.00104233	43	800153	30992	7782.07	38.7326	0.00972573
Akkermansia_muciniphila_55290	HMP_SRS017103	Akkermansia_muciniphila_55290.HMP_SRS017103	800026	23237637	5334	365.207	6.66728	0.000456494	43	800153	30992	7782.07	38.7326	0.00972573
Akkermansia_muciniphila_55290	HMP_SRS075716	Akkermansia_muciniphila_55290.HMP_SRS075716	799338	9640187	7245	1169.17	9.06375	0.00146267	43	800153	30992	7782.07	38.7326	0.00972573
Akkermansia_muciniphila_55290	HMP_SRS054905	Akkermansia_muciniphila_55290.HMP_SRS054905	800140	19962804	22243	1911.3	27.7989	0.0023887	43	800153	30992	7782.07	38.7326	0.00972573
Akkermansia_muciniphila_55290	HMP_SRS056481	Akkermansia_muciniphila_55290.HMP_SRS056481	799583	17124731	11197	1093.13	14.0035	0.00136713	43	800153	30992	7782.07	38.7326	0.00972573
Akkermansia_muciniphila_55290	HMP_SRS893382	Akkermansia_muciniphila_55290.HMP_SRS893382	798022	7745735	1787	327.743	2.23929	0.000410694	43	800153	30992	7782.07	38.7326	0.00972573
Akkermansia_muciniphila_55290	HMP_SRS893383	Akkermansia_muciniphila_55290.HMP_SRS893383	796571	11615478	3709	481.35	4.65621	0.000604278	43	800153	30992	7782.07	38.7326	0.00972573
Akkermansia_muciniphila_55290	HMP_SRS1041036	Akkermansia_muciniphila_55290.HMP_SRS1041036	791830	5937516	690	156.019	0.871399	0.000197036	43	800153	30992	7782.07	38.7326	0.00972573
Akkermansia_muciniphila_55290	HMP_SRS1041031	Akkermansia_muciniphila_55290.HMP_SRS1041031	797782	20332237	2707	206.606	3.39316	0.000258975	43	800153	30992	7782.07	38.7326	0.00972573
Akkermansia_muciniphila_55290	HMP_SRS1041033	Akkermansia_muciniphila_55290.HMP_SRS1041033	800072	70738959	5743	211.997	7.1781	0.000264973	43	800153	30992	7782.07	38.7326	0.00972573
Akkermansia_muciniphila_55290	HMP_SRS018623	Akkermansia_muciniphila_55290.HMP_SRS018623	799787	9461227	12131	1991.86	15.1678	0.00249049	43	800153	30992	7782.07	38.7326	0.00972573
Akkermansia_muciniphila_55290	HMP_SRS013687	Akkermansia_muciniphila_55290.HMP_SRS013687	798643	27620675	6596	380.605	8.25901	0.000476565	43	800153	30992	7782.07	38.7326	0.00972573
Akkermansia_muciniphila_55290	HMP_SRS013098	Akkermansia_muciniphila_55290.HMP_SRS013098	799991	33765039	20864	990.636	26.0803	0.00123831	43	800153	30992	7782.07	38.7326	0.00972573
Akkermansia_muciniphila_55290	HMP_SRS1055056	Akkermansia_muciniphila_55290.HMP_SRS1055056	796855	6952722	789	162.176	0.990142	0.000203521	43	800153	30992	7782.07	38.7326	0.00972573
Akkermansia_muciniphila_55290	HMP_SRS019693	Akkermansia_muciniphila_55290.HMP_SRS019693	784880	5388537	6963	1799.8	8.87142	0.00229309	43	800153	30992	7782.07	38.7326	0.00972573
Akkermansia_muciniphila_55290	HMP_SRS893170	Akkermansia_muciniphila_55290.HMP_SRS893170	771024	4778332	1554	407.815	2.0155	0.000528926	43	800153	30992	7782.07	38.7326	0.00972573
Akkermansia_muciniphila_55290	HMP_SRS021948	Akkermansia_muciniphila_55290.HMP_SRS021948	800110	15337482	5850	584.721	7.31149	0.0007308	43	800153	30992	7782.07	38.7326	0.00972573
Akkermansia_muciniphila_55290	HMP_SRS075821	Akkermansia_muciniphila_55290.HMP_SRS075821	799744	13214040	17836	2104.31	22.3021	0.00263123	43	800153	30992	7782.07	38.7326	0.00972573
Akkermansia_muciniphila_55290	HMP_SRS019968	Akkermansia_muciniphila_55290.HMP_SRS019968	792674	6652816	1974	414.51	2.4903	0.000522926	43	800153	30992	7782.07	38.7326	0.00972573
Akkermansia_muciniphila_55290	HMP_SRS020869	Akkermansia_muciniphila_55290.HMP_SRS020869	795907	7643352	2884	535.806	3.62354	0.000673202	43	800153	30992	7782.07	38.7326	0.00972573
Akkermansia_muciniphila_55290	HMP_SRS013940	Akkermansia_muciniphila_55290.HMP_SRS013940	783502	5056530	8627	2317.96	11.0108	0.00295846	43	800153	30992	7782.07	38.7326	0.00972573
Akkermansia_muciniphila_55290	HMP_SRS097920	Akkermansia_muciniphila_55290.HMP_SRS097920	796053	7194588	4815	954.366	6.04859	0.00119887	43	800153	30992	7782.07	38.7326	0.00972573
Akkermansia_muciniphila_55290	HMP_SRS018936	Akkermansia_muciniphila_55290.HMP_SRS018936	800089	28201657	35132	2189.96	43.9101	0.00273715	43	800153	30992	7782.07	38.7326	0.00972573
Akkermansia_muciniphila_55290	HMP_SRS020328	Akkermansia_muciniphila_55290.HMP_SRS020328	800076	47375462	21336	728.765	26.6675	0.000910869	43	800153	30992	7782.07	38.7326	0.00972573
Akkermansia_muciniphila_55290	HMP_SRS017521	Akkermansia_muciniphila_55290.HMP_SRS017521	797996	8447068	1656	288.209	2.0752	0.000361166	43	800153	30992	7782.07	38.7326	0.00972573
Akkermansia_muciniphila_55290	HMP_SRS016018	Akkermansia_muciniphila_55290.HMP_SRS016018	799875	9654139	1698	261.919	2.12283	0.00032745	43	800153	30992	7782.07	38.7326	0.00972573
Akkermansia_muciniphila_55290	HMP_SRS018836	Akkermansia_muciniphila_55290.HMP_SRS018836	773600	4612880	5420	1558.72	7.0062	0.00201489	43	800153	30992	7782.07	38.7326	0.00972573
Akkermansia_muciniphila_55290	HMP_SRS019601	Akkermansia_muciniphila_55290.HMP_SRS019601	799573	23846878	5350	365.34	6.69107	0.000456918	43	800153	30992	7782.07	38.7326	0.00972573
Akkermansia_muciniphila_55290	HMP_SRS077392	Akkermansia_muciniphila_55290.HMP_SRS077392	800137	40954363	28956	1141.92	36.1888	0.00142716	43	800153	30992	7782.07	38.7326	0.00972573
Akkermansia_muciniphila_55290	HMP_SRS1041142	Akkermansia_muciniphila_55290.HMP_SRS1041142	798905	30012041	3688	195.341	4.61632	0.000244511	43	800153	30992	7782.07	38.7326	0.00972573
Akkermansia_muciniphila_55290	HMP_SRS023715	Akkermansia_muciniphila_55290.HMP_SRS023715	800136	22713477	13640	945.708	17.0471	0.00118193	43	800153	30992	7782.07	38.7326	0.00972573
Alistipes_finegoldii_56071	HMP_SRS046502	Alistipes_finegoldii_56071.HMP_SRS046502	159082	1561556	1941	382.944	12.2013	0.00240721	81	159439	4965	1104.09	31.1404	0.00692486
Alistipes_finegoldii_56071	HMP_SRS893259	Alistipes_finegoldii_56071.HMP_SRS893259	150016	799519	67	19.9372	0.446619	0.0001329	81	159439	4965	1104.09	31.1404	0.00692486
Alistipes_finegoldii_56071	HMP_SRS075773	Alistipes_finegoldii_56071.HMP_SRS075773	159220	1616560	1089	195.169	6.83959	0.00122578	81	159439	4965	1104.09	31.1404	0.00692486
Alistipes_finegoldii_56071	HMP_SRS045713	Alistipes_finegoldii_56071.HMP_SRS045713	159119	1631712	488	87.3323	3.06689	0.000548849	81	159439	4965	1104.09	31.1404	0.00692486
Alistipes_finegoldii_56071	HMP_SRS1055022	Alistipes_finegoldii_56071.HMP_SRS1055022	159087	3818036	1153	95.3439	7.24761	0.000599319	81	159439	4965	1104.09	31.1404	0.00692486
Alistipes_finegoldii_56071	HMP_SRS019267	Alistipes_finegoldii_56071.HMP_SRS019267	159424	2639717	963	112.675	6.0405	0.000706762	81	159439	4965	1104.09	31.1404	0.00692486
Alistipes_finegoldii_56071	HMP_SRS015694	Alistipes_finegoldii_56071.HMP_SRS015694	159439	2324904	4713	912.216	29.5599	0.00572141	81	159439	4965	1104.09	31.1404	0.00692486
Alistipes_finegoldii_56071	HMP_SRS893172	Alistipes_finegoldii_56071.HMP_SRS893172	159298	1614855	238	42.3872	1.49406	0.000266087	81	159439	4965	1104.09	31.1404	0.00692486
Alistipes_finegoldii_56071	HMP_SRS055288	Alistipes_finegoldii_56071.HMP_SRS055288	159407	3876253	4837	411.77	30.3437	0.00258314	81	159439	4965	1104.09	31.1404	0.00692486
Alistipes_finegoldii_56071	HMP_SRS098061	Alistipes_finegoldii_56071.HMP_SRS098061	155036	978333	343	93.2048	2.21239	0.000601181	81	159439	4965	1104.09	31.1404	0.00692486
Alistipes_finegoldii_56071	HMP_SRS047433	Alistipes_finegoldii_56071.HMP_SRS047433	157924	1145918	1288	309.382	8.15582	0.00195906	81	159439	4965	1104.09	31.1404	0.00692486
Alistipes_finegoldii_56071	HMP_SRS064757	Alistipes_finegoldii_56071.HMP_SRS064757	158595	1241224	1482	345.451	9.34456	0.0021782	81	159439	4965	1104.09	31.1404	0.00692486
Alistipes_finegoldii_56071	HMP_SRS014855	Alistipes_finegoldii_56071.HMP_SRS014855	159316	3728061	3815	342.374	23.9461	0.00214902	81	159439	4965	1104.09	31.1404	0.00692486
Alistipes_finegoldii_56071	HMP_SRS015133	Alistipes_finegoldii_56071.HMP_SRS015133	158336	1272434	316	65.8365	1.99576	0.000415803	81	159439	4965	1104.09	31.1404	0.00692486
Alistipes_finegoldii_56071	HMP_SRS045004	Alistipes_finegoldii_56071.HMP_SRS045004	159030	2067048	745	105.926	4.68465	0.000666075	81	159439	4965	1104.09	31.1404	0.00692486
Alistipes_finegoldii_56071	HMP_SRS1055043	Alistipes_finegoldii_56071.HMP_SRS1055043	159206	4921630	1368	87.1375	8.59264	0.000547325	81	159439	4965	1104.09	31.1404	0.00692486
Alistipes_finegoldii_56071	HMP_SRS018888	Alistipes_finegoldii_56071.HMP_SRS018888	159439	7170295	10041	884.393	62.9771	0.0055469	81	159439	4965	1104.09	31.1404	0.00692486
Alistipes_finegoldii_56071	HMP_SRS014979	Alistipes_finegoldii_56071.HMP_SRS014979	156184	1009602	471	134.966	3.01567	0.000864149	81	159439	4965	1104.09	31.1404	0.00692486
Alistipes_finegoldii_56071	HMP_SRS076756	Alistipes_finegoldii_56071.HMP_SRS076756	157683	1218781	1354	406.74	8.58685	0.00257948	81	159439	4965	1104.09	31.1404	0.00692486
Alistipes_finegoldii_56071	HMP_SRS893279	Alistipes_finegoldii_56071.HMP_SRS893279	159435	2012359	407	60.7727	2.55276	0.000381175	81	159439	4965	1104.09	31.1404	0.00692486
Alistipes_finegoldii_56071	HMP_SRS1041092	Alistipes_finegoldii_56071.HMP_SRS1041092	159407	2750687	270	32.2535	1.69378	0.000202334	81	159439	4965	1104.09	31.1404	0.00692486
Alistipes_finegoldii_56071	HMP_SRS052697	Alistipes_finegoldii_56071.HMP_SRS052697	159378	1983739	509	76.1862	3.19367	0.000478022	81	159439	4965	1104.09	31.1404	0.00692486
Alistipes_finegoldii_56071	HMP_SRS012849	Alistipes_finegoldii_56071.HMP_SRS012849	159437	3373862	2273	211.255	14.2564	0.001325	81	159439	4965	1104.09	31.1404	0.00692486
Alistipes_finegoldii_56071	HMP_SRS063190	Alistipes_finegoldii_56071.HMP_SRS063190	154162	953076	760	214.196	4.92988	0.00138942	81	159439	4965	1104.09	31.1404	0.00692486
Alistipes_finegoldii_56071	HMP_SRS1041142	Alistipes_finegoldii_56071.HMP_SRS1041142	157198	1082764	223	62.0987	1.41859	0.000395035	81	159439	4965	1104.09	31.1404	0.00692486
Alistipes_finegoldii_56071	HMP_SRS076804	Alistipes_finegoldii_56071.HMP_SRS076804	159182	1752025	2069	378.415	12.9977	0.00237725	81	159439	4965	1104.09	31.1404	0.00692486
Alistipes_finegoldii_56071	HMP_SRS097920	Alistipes_finegoldii_56071.HMP_SRS097920	159428	4368639	2304	164.215	14.4517	0.00103002	81	159439	4965	1104.09	31.1404	0.00692486
Alistipes_finegoldii_56071	HMP_SRS016203	Alistipes_finegoldii_56071.HMP_SRS016203	159361	1740805	771	127.878	4.83807	0.000802443	81	159439	4965	1104.09	31.1404	0.00692486
Alistipes_finegoldii_56071	HMP_SRS019582	Alistipes_finegoldii_56071.HMP_SRS019582	159437	3452850	546	51.7693	3.42455	0.000324701	81	159439	4965	1104.09	31.1404	0.00692486
Alistipes_finegoldii_56071	HMP_SRS016335	Alistipes_finegoldii_56071.HMP_SRS016335	159434	2665176	843	97.6399	5.28745	0.000612416	81	159439	4965	1104.09	31.1404	0.00692486
Alistipes_finegoldii_56071	HMP_SRS077231	Alistipes_finegoldii_56071.HMP_SRS077231	148250	811845	555	172.501	3.74368	0.00116358	81	159439	4965	1104.09	31.1404	0.00692486
Alistipes_finegoldii_56071	HMP_SRS075878	Alistipes_finegoldii_56071.HMP_SRS075878	159439	11205230	7655	268.945	48.0121	0.00168682	81	159439	4965	1104.09	31.1404	0.00692486
Alistipes_finegoldii_56071	HMP_SRS011134	Alistipes_finegoldii_56071.HMP_SRS011134	159435	2668319	1528	180.221	9.58384	0.00113037	81	159439	4965	1104.09	31.1404	0.00692486
Alistipes_finegoldii_56071	HMP_SRS018656	Alistipes_finegoldii_56071.HMP_SRS018656	159438	9229215	3451	138.69	21.6448	0.00086987	81	159439	4965	1104.09	31.1404	0.00692486
Alistipes_finegoldii_56071	HMP_SRS054905	Alistipes_finegoldii_56071.HMP_SRS054905	159439	3816627	4252	456.606	26.6685	0.00286383	81	159439	4965	1104.09	31.1404	0.00692486
Alistipes_finegoldii_56071	HMP_SRS018049	Alistipes_finegoldii_56071.HMP_SRS018049	159439	42310794	173	151.023	1.08505	0.000947216	81	159439	4965	1104.09	31.1404	0.00692486
Alistipes_finegoldii_56071	HMP_SRS150029	Alistipes_finegoldii_56071.HMP_SRS150029	146500	738516	1056	354.995	7.20819	0.00242317	81	159439	4965	1104.09	31.1404	0.00692486
Alistipes_finegoldii_56071	HMP_SRS075984	Alistipes_finegoldii_56071.HMP_SRS075984	159439	11180275	6466	190.829	40.5547	0.00119688	81	159439	4965	1104.09	31.1404	0.00692486
Alistipes_finegoldii_56071	HMP_SRS015486	Alistipes_finegoldii_56071.HMP_SRS015486	159239	27152794	3477	400.444	21.8351	0.00251473	81	159439	4965	1104.09	31.1404	0.00692486
Alistipes_finegoldii_56071	HMP_SRS019445	Alistipes_finegoldii_56071.HMP_SRS019445	159432	2471040	3452	476.004	21.6519	0.00298562	81	159439	4965	1104.09	31.1404	0.00692486
Alistipes_finegoldii_56071	HMP_SRS016629	Alistipes_finegoldii_56071.HMP_SRS016629	155531	1035865	667	176.455	4.28853	0.00113453	81	159439	4965	1104.09	31.1404	0.00692486
Alistipes_finegoldii_56071	HMP_SRS1041032	Alistipes_finegoldii_56071.HMP_SRS1041032	158952	1361733	176	37.388	1.10725	0.000235216	81	159439	4965	1104.09	31.1404	0.00692486
Alistipes_finegoldii_56071	HMP_SRS011405	Alistipes_finegoldii_56071.HMP_SRS011405	159102	2311093	944	123.68	5.9333	0.000777364	81	159439	4965	1104.09	31.1404	0.00692486
Alistipes_finegoldii_56071	HMP_SRS045195	Alistipes_finegoldii_56071.HMP_SRS045195	159411	2364346	2821	381.151	17.6964	0.002391	81	159439	4965	1104.09	31.1404	0.00692486
Alistipes_finegoldii_56071	HMP_SRS1041118	Alistipes_finegoldii_56071.HMP_SRS1041118	159423	2339619	442	58.5475	2.7725	0.000367246	81	159439	4965	1104.09	31.1404	0.00692486
Alistipes_finegoldii_56071	HMP_SRS098655	Alistipes_finegoldii_56071.HMP_SRS098655	137696	634009	383	127.901	2.78149	0.000928866	81	159439	4965	1104.09	31.1404	0.00692486
Alistipes_finegoldii_56071	HMP_SRS013098	Alistipes_finegoldii_56071.HMP_SRS013098	159430	12229878	6161	173.126	38.6439	0.00108591	81	159439	4965	1104.09	31.1404	0.00692486
Alistipes_finegoldii_56071	HMP_SRS011271	Alistipes_finegoldii_56071.HMP_SRS011271	159421	3489168	1675	171.656	10.5068	0.00107675	81	159439	4965	1104.09	31.1404	0.00692486
Alistipes_finegoldii_56071	HMP_SRS053335	Alistipes_finegoldii_56071.HMP_SRS053335	159439	5711494	1958	117.195	12.2806	0.000735048	81	159439	4965	1104.09	31.1404	0.00692486
Alistipes_finegoldii_56071	HMP_SRS017307	Alistipes_finegoldii_56071.HMP_SRS017307	158467	1249324	243	52.2934	1.53344	0.000329995	81	159439	4965	1104.09	31.1404	0.00692486
Alistipes_finegoldii_56071	HMP_SRS1041039	Alistipes_finegoldii_56071.HMP_SRS1041039	159437	4776534	934	74.7823	5.85811	0.00046904	81	159439	4965	1104.09	31.1404	0.00692486
Alistipes_finegoldii_56071	HMP_SRS018427	Alistipes_finegoldii_56071.HMP_SRS018427	154548	982313	250	67.8841	1.61762	0.000439243	81	159439	4965	1104.09	31.1404	0.00692486
Alistipes_finegoldii_56071	HMP_SRS1054691	Alistipes_finegoldii_56071.HMP_SRS1054691	159381	6960313	861	48.9405	5.40215	0.000307066	81	159439	4965	1104.09	31.1404	0.00692486
Alistipes_finegoldii_56071	HMP_SRS016517	Alistipes_finegoldii_56071.HMP_SRS016517	153734	1091870	755	188.578	4.91108	0.00122665	81	159439	4965	1104.09	31.1404	0.00692486
Alistipes_finegoldii_56071	HMP_SRS104327	Alistipes_finegoldii_56071.HMP_SRS104327	158360	1235672	1334	318.735	8.42384	0.00201272	81	159439	4965	1104.09	31.1404	0.00692486
Alistipes_finegoldii_56071	HMP_SRS017916	Alistipes_finegoldii_56071.HMP_SRS017916	158137	1895768	1293	211.341	8.17645	0.00133644	81	159439	4965	1104.09	31.1404	0.00692486
Alistipes_finegoldii_56071	HMP_SRS075821	Alistipes_finegoldii_56071.HMP_SRS075821	159439	2083140	2511	370.531	15.749	0.00232397	81	159439	4965	1104.09	31.1404	0.00692486
Alistipes_finegoldii_56071	HMP_SRS097958	Alistipes_finegoldii_56071.HMP_SRS097958	159262	1804761	1482	339.07	9.30542	0.00212901	81	159439	4965	1104.09	31.1404	0.00692486
Alistipes_finegoldii_56071	HMP_SRS014923	Alistipes_finegoldii_56071.HMP_SRS014923	157996	1263166	1053	269.533	6.66473	0.00170595	81	159439	4965	1104.09	31.1404	0.00692486
Alistipes_finegoldii_56071	HMP_SRS043768	Alistipes_finegoldii_56071.HMP_SRS043768	155932	1039792	1831	503.381	11.7423	0.00322821	81	159439	4965	1104.09	31.1404	0.00692486
Alistipes_finegoldii_56071	HMP_SRS077127	Alistipes_finegoldii_56071.HMP_SRS077127	159439	4010914	2224	174.134	13.9489	0.00109217	81	159439	4965	1104.09	31.1404	0.00692486
Alistipes_finegoldii_56071	HMP_SRS011586	Alistipes_finegoldii_56071.HMP_SRS011586	159351	1998386	651	100.506	4.08532	0.000630723	81	159439	4965	1104.09	31.1404	0.00692486
Alistipes_finegoldii_56071	HMP_SRS015579	Alistipes_finegoldii_56071.HMP_SRS015579	159388	2839063	5060	608.189	31.7464	0.00381578	81	159439	4965	1104.09	31.1404	0.00692486
Alistipes_finegoldii_56071	HMP_SRS893369	Alistipes_finegoldii_56071.HMP_SRS893369	157995	1167600	377	91.0553	2.38615	0.000576318	81	159439	4965	1104.09	31.1404	0.00692486
Alistipes_finegoldii_56071	HMP_SRS019496	Alistipes_finegoldii_56071.HMP_SRS019496	159439	9015778	10155	404.615	63.6921	0.00253774	81	159439	4965	1104.09	31.1404	0.00692486
Alistipes_finegoldii_56071	HMP_SRS013940	Alistipes_finegoldii_56071.HMP_SRS013940	159438	3184084	4821	506.995	30.2375	0.00317989	81	159439	4965	1104.09	31.1404	0.00692486
Alistipes_finegoldii_56071	HMP_SRS018936	Alistipes_finegoldii_56071.HMP_SRS018936	157355	1128558	1302	340.464	8.27428	0.00216367	81	159439	4965	1104.09	31.1404	0.00692486
Alistipes_finegoldii_56071	HMP_SRS015453	Alistipes_finegoldii_56071.HMP_SRS015453	157567	1192025	1268	297.898	8.04737	0.00189061	81	159439	4965	1104.09	31.1404	0.00692486
Alistipes_finegoldii_56071	HMP_SRS046717	Alistipes_finegoldii_56071.HMP_SRS046717	153991	905238	1110	324.798	7.20821	0.0021092	81	159439	4965	1104.09	31.1404	0.00692486
Alistipes_finegoldii_56071	HMP_SRS018817	Alistipes_finegoldii_56071.HMP_SRS018817	155656	1025235	211	55.8348	1.35555	0.000358706	81	159439	4965	1104.09	31.1404	0.00692486
Alistipes_finegoldii_56071	HMP_SRS020328	Alistipes_finegoldii_56071.HMP_SRS020328	159403	2080104	1600	379.878	10.0375	0.00238313	81	159439	4965	1104.09	31.1404	0.00692486
Alistipes_finegoldii_56071	HMP_SRS143466	Alistipes_finegoldii_56071.HMP_SRS143466	159439	5753116	5490	318.926	34.4332	0.0020003	81	159439	4965	1104.09	31.1404	0.00692486
Alistipes_finegoldii_56071	HMP_SRS016018	Alistipes_finegoldii_56071.HMP_SRS016018	159399	3315766	585	76.9168	3.67004	0.000482543	81	159439	4965	1104.09	31.1404	0.00692486
Alistipes_finegoldii_56071	HMP_SRS012273	Alistipes_finegoldii_56071.HMP_SRS012273	159336	4407242	1115	82.9008	6.99779	0.000520289	81	159439	4965	1104.09	31.1404	0.00692486
Alistipes_finegoldii_56071	HMP_SRS018836	Alistipes_finegoldii_56071.HMP_SRS018836	159375	1976115	2065	334.478	12.9569	0.00209869	81	159439	4965	1104.09	31.1404	0.00692486
Alistipes_finegoldii_56071	HMP_SRS019601	Alistipes_finegoldii_56071.HMP_SRS019601	159309	1996904	442	71.6184	2.77448	0.000449556	81	159439	4965	1104.09	31.1404	0.00692486
Alistipes_finegoldii_56071	HMP_SRS077392	Alistipes_finegoldii_56071.HMP_SRS077392	159410	2071548	1630	242.467	10.2252	0.00152103	81	159439	4965	1104.09	31.1404	0.00692486
Alistipes_finegoldii_56071	HMP_SRS063489	Alistipes_finegoldii_56071.HMP_SRS063489	159439	7126529	4523	206.708	28.3682	0.00129647	81	159439	4965	1104.09	31.1404	0.00692486
Alistipes_finegoldii_56071	HMP_SRS019381	Alistipes_finegoldii_56071.HMP_SRS019381	159073	1681690	275	49.2735	1.72877	0.000309754	81	159439	4965	1104.09	31.1404	0.00692486
Alistipes_finegoldii_56071	HMP_SRS149784	Alistipes_finegoldii_56071.HMP_SRS149784	159428	2212896	3551	575.228	22.2734	0.00360808	81	159439	4965	1104.09	31.1404	0.00692486
Alistipes_finegoldii_56071	HMP_SRS015264	Alistipes_finegoldii_56071.HMP_SRS015264	158940	1330548	768	176.8	4.83201	0.00111237	81	159439	4965	1104.09	31.1404	0.00692486
Alistipes_indistinctus_62207	HMP_SRS013638	Alistipes_indistinctus_62207.HMP_SRS013638	772320	5198893	6342	1636.27	8.21162	0.00211865	6	772320	57902	9119.09	74.9715	0.0118074
Alistipes_indistinctus_62207	HMP_SRS055288	Alistipes_indistinctus_62207.HMP_SRS055288	772320	32194956	54047	2739.69	69.9801	0.00354735	6	772320	57902	9119.09	74.9715	0.0118074
Alistipes_indistinctus_62207	HMP_SRS055017	Alistipes_indistinctus_62207.HMP_SRS055017	772320	8366156	17208	3246.23	22.2809	0.00420322	6	772320	57902	9119.09	74.9715	0.0118074
Alistipes_indistinctus_62207	HMP_SRS056481	Alistipes_indistinctus_62207.HMP_SRS056481	772320	10586149	8097	1195.36	10.484	0.00154775	6	772320	57902	9119.09	74.9715	0.0118074
Alistipes_indistinctus_62207	HMP_SRS013098	Alistipes_indistinctus_62207.HMP_SRS013098	772320	33780029	17872	850.642	23.1407	0.00110141	6	772320	57902	9119.09	74.9715	0.0118074
Alistipes_indistinctus_62207	HMP_SRS047433	Alistipes_indistinctus_62207.HMP_SRS047433	772320	6278594	7490	1624.79	9.69805	0.00210377	6	772320	57902	9119.09	74.9715	0.0118074
Alistipes_onderdonkii_55464	HMP_SRS1055022	Alistipes_onderdonkii_55464.HMP_SRS1055022	192938	1482293	353	79.8335	1.8296	0.000413778	98	195438	6292	1481.7	32.1944	0.00758146
Alistipes_onderdonkii_55464	HMP_SRS048870	Alistipes_onderdonkii_55464.HMP_SRS048870	195411	6418352	1433	105.978	7.33326	0.000542336	98	195438	6292	1481.7	32.1944	0.00758146
Alistipes_onderdonkii_55464	HMP_SRS016381	Alistipes_onderdonkii_55464.HMP_SRS016381	195049	1888891	951	180.852	4.8757	0.000927215	98	195438	6292	1481.7	32.1944	0.00758146
Alistipes_onderdonkii_55464	HMP_SRS065397	Alistipes_onderdonkii_55464.HMP_SRS065397	193670	1465879	1587	390.829	8.19435	0.00201802	98	195438	6292	1481.7	32.1944	0.00758146
Alistipes_onderdonkii_55464	HMP_SRS014855	Alistipes_onderdonkii_55464.HMP_SRS014855	193994	1493308	1502	352.168	7.74251	0.00181535	98	195438	6292	1481.7	32.1944	0.00758146
Alistipes_onderdonkii_55464	HMP_SRS011302	Alistipes_onderdonkii_55464.HMP_SRS011302	193138	1400207	924	254.156	4.78414	0.00131593	98	195438	6292	1481.7	32.1944	0.00758146
Alistipes_onderdonkii_55464	HMP_SRS019582	Alistipes_onderdonkii_55464.HMP_SRS019582	195310	2111811	2262	800.256	11.5816	0.00409736	98	195438	6292	1481.7	32.1944	0.00758146
Alistipes_onderdonkii_55464	HMP_SRS893342	Alistipes_onderdonkii_55464.HMP_SRS893342	195295	4301073	652	58.9239	3.33854	0.000301717	98	195438	6292	1481.7	32.1944	0.00758146
Alistipes_onderdonkii_55464	HMP_SRS014613	Alistipes_onderdonkii_55464.HMP_SRS014613	195327	5092093	574	43.4748	2.93866	0.000222574	98	195438	6292	1481.7	32.1944	0.00758146
Alistipes_onderdonkii_55464	HMP_SRS020233	Alistipes_onderdonkii_55464.HMP_SRS020233	195438	10740851	3604	145.454	18.4406	0.000744245	98	195438	6292	1481.7	32.1944	0.00758146
Alistipes_onderdonkii_55464	HMP_SRS017247	Alistipes_onderdonkii_55464.HMP_SRS017247	194754	1700238	822	184.011	4.22071	0.000944838	98	195438	6292	1481.7	32.1944	0.00758146
Alistipes_onderdonkii_55464	HMP_SRS018351	Alistipes_onderdonkii_55464.HMP_SRS018351	195438	16510114	5739	424.466	29.3648	0.00217187	98	195438	6292	1481.7	32.1944	0.00758146
Alistipes_onderdonkii_55464	HMP_SRS1041118	Alistipes_onderdonkii_55464.HMP_SRS1041118	195384	2839092	443	56.6752	2.26733	0.000290071	98	195438	6292	1481.7	32.1944	0.00758146
Alistipes_onderdonkii_55464	HMP_SRS015960	Alistipes_onderdonkii_55464.HMP_SRS015960	194947	13899593	2926	91.4416	15.0092	0.000469059	98	195438	6292	1481.7	32.1944	0.00758146
Alistipes_onderdonkii_55464	HMP_SRS014287	Alistipes_onderdonkii_55464.HMP_SRS014287	190751	1204363	809	234.297	4.24113	0.00122829	98	195438	6292	1481.7	32.1944	0.00758146
Alistipes_onderdonkii_55464	HMP_SRS013098	Alistipes_onderdonkii_55464.HMP_SRS013098	195438	7461187	3281	173.917	16.7879	0.000889884	98	195438	6292	1481.7	32.1944	0.00758146
Alistipes_onderdonkii_55464	HMP_SRS020394	Alistipes_onderdonkii_55464.HMP_SRS020394	191805	1346349	605	148.161	3.15425	0.000772458	98	195438	6292	1481.7	32.1944	0.00758146
Alistipes_onderdonkii_55464	HMP_SRS1055056	Alistipes_onderdonkii_55464.HMP_SRS1055056	194832	1610713	186	39.5469	0.954669	0.00020298	98	195438	6292	1481.7	32.1944	0.00758146
Alistipes_onderdonkii_55464	HMP_SRS021948	Alistipes_onderdonkii_55464.HMP_SRS021948	195438	24313070	940	103.352	4.80971	0.000528821	98	195438	6292	1481.7	32.1944	0.00758146
Alistipes_onderdonkii_55464	HMP_SRS104327	Alistipes_onderdonkii_55464.HMP_SRS104327	195321	2127040	2259	410.127	11.5656	0.00209976	98	195438	6292	1481.7	32.1944	0.00758146
Alistipes_onderdonkii_55464	HMP_SRS057480	Alistipes_onderdonkii_55464.HMP_SRS057480	195400	2530640	1856	490.683	9.49846	0.00251117	98	195438	6292	1481.7	32.1944	0.00758146
Alistipes_onderdonkii_55464	HMP_SRS011586	Alistipes_onderdonkii_55464.HMP_SRS011586	195438	6617749	1646	98.5107	8.42211	0.000504051	98	195438	6292	1481.7	32.1944	0.00758146
Alistipes_onderdonkii_55464	HMP_SRS016267	Alistipes_onderdonkii_55464.HMP_SRS016267	195296	2164618	753	126.764	3.85569	0.000649088	98	195438	6292	1481.7	32.1944	0.00758146
Alistipes_onderdonkii_55464	HMP_SRS051610	Alistipes_onderdonkii_55464.HMP_SRS051610	195438	8758552	6731	312.039	34.4406	0.00159661	98	195438	6292	1481.7	32.1944	0.00758146
Alistipes_onderdonkii_55464	HMP_SRS016018	Alistipes_onderdonkii_55464.HMP_SRS016018	195438	37000570	144	52.0035	0.736807	0.000266087	98	195438	6292	1481.7	32.1944	0.00758146
Alistipes_onderdonkii_55464	HMP_SRS012273	Alistipes_onderdonkii_55464.HMP_SRS012273	195434	17778606	2379	87.7233	12.1729	0.000448864	98	195438	6292	1481.7	32.1944	0.00758146
Alistipes_onderdonkii_55464	HMP_SRS018836	Alistipes_onderdonkii_55464.HMP_SRS018836	195436	2873463	2912	405.226	14.9	0.00207345	98	195438	6292	1481.7	32.1944	0.00758146
Alistipes_onderdonkii_55464	HMP_SRS017307	Alistipes_onderdonkii_55464.HMP_SRS017307	192879	1340487	254	63.5788	1.31689	0.000329631	98	195438	6292	1481.7	32.1944	0.00758146
Alistipes_onderdonkii_55464	HMP_SRS014459	Alistipes_onderdonkii_55464.HMP_SRS014459	192687	1300339	577	152.47	2.99449	0.000791281	98	195438	6292	1481.7	32.1944	0.00758146
Alistipes_onderdonkii_55464	HMP_SRS018936	Alistipes_onderdonkii_55464.HMP_SRS018936	188462	1129158	1155	336.562	6.12856	0.00178584	98	195438	6292	1481.7	32.1944	0.00758146
Alistipes_onderdonkii_55464	HMP_SRS077454	Alistipes_onderdonkii_55464.HMP_SRS077454	195438	4653331	2538	212.299	12.9862	0.00108627	98	195438	6292	1481.7	32.1944	0.00758146
Alistipes_onderdonkii_55464	HMP_SRS015694	Alistipes_onderdonkii_55464.HMP_SRS015694	184375	1042959	1593	481.431	8.64	0.00261115	98	195438	6292	1481.7	32.1944	0.00758146
Alistipes_onderdonkii_55464	HMP_SRS055288	Alistipes_onderdonkii_55464.HMP_SRS055288	195438	5405134	6542	487.087	33.4735	0.00249228	98	195438	6292	1481.7	32.1944	0.00758146
Alistipes_onderdonkii_55464	HMP_SRS018888	Alistipes_onderdonkii_55464.HMP_SRS018888	195427	2643925	3169	482.314	16.2158	0.002468	98	195438	6292	1481.7	32.1944	0.00758146
Alistipes_onderdonkii_55464	HMP_SRS148511	Alistipes_onderdonkii_55464.HMP_SRS148511	195438	14842056	14797	457.778	75.712	0.00234232	98	195438	6292	1481.7	32.1944	0.00758146
Alistipes_onderdonkii_55464	HMP_SRS016897	Alistipes_onderdonkii_55464.HMP_SRS016897	193771	1565888	934	208.169	4.82012	0.00107431	98	195438	6292	1481.7	32.1944	0.00758146
Alistipes_onderdonkii_55464	HMP_SRS075773	Alistipes_onderdonkii_55464.HMP_SRS075773	193955	1593508	835	179.537	4.30512	0.000925662	98	195438	6292	1481.7	32.1944	0.00758146
Alistipes_onderdonkii_55464	HMP_SRS1041132	Alistipes_onderdonkii_55464.HMP_SRS1041132	195438	7317798	1182	70.9082	6.04795	0.000362817	98	195438	6292	1481.7	32.1944	0.00758146
Alistipes_onderdonkii_55464	HMP_SRS015190	Alistipes_onderdonkii_55464.HMP_SRS015190	195142	3151283	412	47.9668	2.11128	0.000245805	98	195438	6292	1481.7	32.1944	0.00758146
Alistipes_onderdonkii_55464	HMP_SRS054905	Alistipes_onderdonkii_55464.HMP_SRS054905	195380	2919943	2813	382.419	14.3976	0.00195731	98	195438	6292	1481.7	32.1944	0.00758146
Alistipes_onderdonkii_55464	HMP_SRS1041033	Alistipes_onderdonkii_55464.HMP_SRS1041033	194850	1663263	240	49.1241	1.23172	0.000252113	98	195438	6292	1481.7	32.1944	0.00758146
Alistipes_onderdonkii_55464	HMP_SRS1041032	Alistipes_onderdonkii_55464.HMP_SRS1041032	195432	12643277	1221	38.0522	6.2477	0.000194708	98	195438	6292	1481.7	32.1944	0.00758146
Alistipes_onderdonkii_55464	HMP_SRS045826	Alistipes_onderdonkii_55464.HMP_SRS045826	195438	3130967	3698	470.539	18.9216	0.00240761	98	195438	6292	1481.7	32.1944	0.00758146
Alistipes_onderdonkii_55464	HMP_SRS098655	Alistipes_onderdonkii_55464.HMP_SRS098655	195432	8188415	3898	187.689	19.9456	0.00096038	98	195438	6292	1481.7	32.1944	0.00758146
Alistipes_onderdonkii_55464	HMP_SRS018427	Alistipes_onderdonkii_55464.HMP_SRS018427	194865	5437718	1161	81.6845	5.95797	0.000419185	98	195438	6292	1481.7	32.1944	0.00758146
Alistipes_onderdonkii_55464	HMP_SRS049959	Alistipes_onderdonkii_55464.HMP_SRS049959	195437	3503494	909	102.259	4.65112	0.000523231	98	195438	6292	1481.7	32.1944	0.00758146
Alistipes_onderdonkii_55464	HMP_SRS043768	Alistipes_onderdonkii_55464.HMP_SRS043768	195281	2449763	3879	629.442	19.8637	0.00322326	98	195438	6292	1481.7	32.1944	0.00758146
Alistipes_onderdonkii_55464	HMP_SRS015246	Alistipes_onderdonkii_55464.HMP_SRS015246	193610	2001279	2486	471.247	12.8402	0.002434	98	195438	6292	1481.7	32.1944	0.00758146
Alistipes_onderdonkii_55464	HMP_SRS018817	Alistipes_onderdonkii_55464.HMP_SRS018817	194438	4182988	655	62.3086	3.36868	0.000320455	98	195438	6292	1481.7	32.1944	0.00758146
Alistipes_onderdonkii_55464	HMP_SRS077589	Alistipes_onderdonkii_55464.HMP_SRS077589	192395	1425102	1695	475.002	8.81	0.00246889	98	195438	6292	1481.7	32.1944	0.00758146
Alistipes_onderdonkii_55464	HMP_SRS015453	Alistipes_onderdonkii_55464.HMP_SRS015453	195436	2953107	3553	480.825	18.1799	0.00246027	98	195438	6292	1481.7	32.1944	0.00758146
Alistipes_onderdonkii_55464	HMP_SRS017521	Alistipes_onderdonkii_55464.HMP_SRS017521	195438	3803565	584	58.188	2.98816	0.000297731	98	195438	6292	1481.7	32.1944	0.00758146
Alistipes_onderdonkii_55464	HMP_SRS065176	Alistipes_onderdonkii_55464.HMP_SRS065176	195438	3674968	1715	177.288	8.77516	0.000907134	98	195438	6292	1481.7	32.1944	0.00758146
Alistipes_onderdonkii_55464	HMP_SRS063518	Alistipes_onderdonkii_55464.HMP_SRS063518	195437	3516154	2719	303.499	13.9124	0.00155292	98	195438	6292	1481.7	32.1944	0.00758146
Alistipes_onderdonkii_55464	HMP_SRS018656	Alistipes_onderdonkii_55464.HMP_SRS018656	195424	28931390	516	107.208	2.64041	0.000548591	98	195438	6292	1481.7	32.1944	0.00758146
Alistipes_onderdonkii_55464	HMP_SRS054590	Alistipes_onderdonkii_55464.HMP_SRS054590	195107	28597281	265	80.3906	1.35823	0.000412033	98	195438	6292	1481.7	32.1944	0.00758146
Alistipes_onderdonkii_55464	HMP_SRS019267	Alistipes_onderdonkii_55464.HMP_SRS019267	191594	1285358	358	86.9396	1.86853	0.00045377	98	195438	6292	1481.7	32.1944	0.00758146
Alistipes_onderdonkii_55464	HMP_SRS017191	Alistipes_onderdonkii_55464.HMP_SRS017191	195405	8390868	1771	92.9439	9.06323	0.000475648	98	195438	6292	1481.7	32.1944	0.00758146
Alistipes_onderdonkii_55464	HMP_SRS064757	Alistipes_onderdonkii_55464.HMP_SRS064757	195432	6664981	7455	463.3	38.1463	0.00237064	98	195438	6292	1481.7	32.1944	0.00758146
Alistipes_onderdonkii_55464	HMP_SRS052697	Alistipes_onderdonkii_55464.HMP_SRS052697	195394	2342156	496	76.4539	2.53846	0.000391281	98	195438	6292	1481.7	32.1944	0.00758146
Alistipes_onderdonkii_55464	HMP_SRS1041039	Alistipes_onderdonkii_55464.HMP_SRS1041039	192010	1264017	135	32.8713	0.703088	0.000171196	98	195438	6292	1481.7	32.1944	0.00758146
Alistipes_onderdonkii_55464	HMP_SRS097920	Alistipes_onderdonkii_55464.HMP_SRS097920	195438	3167405	2186	321.148	11.1851	0.00164322	98	195438	6292	1481.7	32.1944	0.00758146
Alistipes_onderdonkii_55464	HMP_SRS016335	Alistipes_onderdonkii_55464.HMP_SRS016335	192991	1425839	1200	339.735	6.21791	0.00176037	98	195438	6292	1481.7	32.1944	0.00758146
Alistipes_onderdonkii_55464	HMP_SRS018623	Alistipes_onderdonkii_55464.HMP_SRS018623	195438	9436252	10696	503.796	54.7284	0.00257778	98	195438	6292	1481.7	32.1944	0.00758146
Alistipes_onderdonkii_55464	HMP_SRS075984	Alistipes_onderdonkii_55464.HMP_SRS075984	195438	20578737	3019	173.249	15.4474	0.000886466	98	195438	6292	1481.7	32.1944	0.00758146
Alistipes_onderdonkii_55464	HMP_SRS1054928	Alistipes_onderdonkii_55464.HMP_SRS1054928	194474	1679455	521	102.795	2.67902	0.000528577	98	195438	6292	1481.7	32.1944	0.00758146
Alistipes_onderdonkii_55464	HMP_SRS016517	Alistipes_onderdonkii_55464.HMP_SRS016517	187622	1299201	784	199.534	4.17861	0.00106349	98	195438	6292	1481.7	32.1944	0.00758146
Alistipes_onderdonkii_55464	HMP_SRS017916	Alistipes_onderdonkii_55464.HMP_SRS017916	195339	13382143	5611	232.172	28.7244	0.00118856	98	195438	6292	1481.7	32.1944	0.00758146
Alistipes_onderdonkii_55464	HMP_SRS019968	Alistipes_onderdonkii_55464.HMP_SRS019968	195424	36170094	254	80.2122	1.29974	0.000410452	98	195438	6292	1481.7	32.1944	0.00758146
Alistipes_onderdonkii_55464	HMP_SRS013800	Alistipes_onderdonkii_55464.HMP_SRS013800	194093	2151823	1279	232.761	6.58962	0.00119923	98	195438	6292	1481.7	32.1944	0.00758146
Alistipes_onderdonkii_55464	HMP_SRS077127	Alistipes_onderdonkii_55464.HMP_SRS077127	195352	2828064	1189	156.717	6.08645	0.00080223	98	195438	6292	1481.7	32.1944	0.00758146
Alistipes_onderdonkii_55464	HMP_SRS042284	Alistipes_onderdonkii_55464.HMP_SRS042284	194586	2107095	677	120.658	3.47918	0.000620076	98	195438	6292	1481.7	32.1944	0.00758146
Alistipes_onderdonkii_55464	HMP_SRS013965	Alistipes_onderdonkii_55464.HMP_SRS013965	195438	2833733	2420	329.067	12.3824	0.00168374	98	195438	6292	1481.7	32.1944	0.00758146
Alistipes_onderdonkii_55464	HMP_SRS046717	Alistipes_onderdonkii_55464.HMP_SRS046717	195428	3310734	3705	452.818	18.9584	0.00231706	98	195438	6292	1481.7	32.1944	0.00758146
Alistipes_onderdonkii_55464	HMP_SRS016056	Alistipes_onderdonkii_55464.HMP_SRS016056	195438	6467038	1040	64.1364	5.32138	0.000328167	98	195438	6292	1481.7	32.1944	0.00758146
Alistipes_onderdonkii_55464	HMP_SRS014313	Alistipes_onderdonkii_55464.HMP_SRS014313	195436	9822021	2980	120.516	15.248	0.000616651	98	195438	6292	1481.7	32.1944	0.00758146
Alistipes_onderdonkii_55464	HMP_SRS018541	Alistipes_onderdonkii_55464.HMP_SRS018541	195278	3661961	4526	592.41	23.1772	0.00303368	98	195438	6292	1481.7	32.1944	0.00758146
Alistipes_onderdonkii_55464	HMP_SRS019381	Alistipes_onderdonkii_55464.HMP_SRS019381	189573	1179324	215	60.4623	1.13413	0.000318939	98	195438	6292	1481.7	32.1944	0.00758146
Alistipes_onderdonkii_55464	HMP_SRS1041142	Alistipes_onderdonkii_55464.HMP_SRS1041142	195438	4187666	384	38.0619	1.96482	0.000194752	98	195438	6292	1481.7	32.1944	0.00758146
Alistipes_onderdonkii_55464	HMP_SRS064232	Alistipes_onderdonkii_55464.HMP_SRS064232	189761	1117282	1072	304.052	5.64921	0.00160229	98	195438	6292	1481.7	32.1944	0.00758146
Alistipes_onderdonkii_55464	HMP_SRS018575	Alistipes_onderdonkii_55464.HMP_SRS018575	195066	7787873	3505	177.709	17.9683	0.000911019	98	195438	6292	1481.7	32.1944	0.00758146
Alistipes_onderdonkii_55464	HMP_SRS049900	Alistipes_onderdonkii_55464.HMP_SRS049900	194433	2509754	246	35.1051	1.26522	0.000180551	98	195438	6292	1481.7	32.1944	0.00758146
Alistipes_onderdonkii_55464	HMP_SRS014979	Alistipes_onderdonkii_55464.HMP_SRS014979	195438	12665197	3866	154.672	19.7812	0.00079141	98	195438	6292	1481.7	32.1944	0.00758146
Alistipes_onderdonkii_55464	HMP_SRS045004	Alistipes_onderdonkii_55464.HMP_SRS045004	182798	1006136	541	164.984	2.95955	0.000902546	98	195438	6292	1481.7	32.1944	0.00758146
Alistipes_onderdonkii_55464	HMP_SRS017103	Alistipes_onderdonkii_55464.HMP_SRS017103	194199	1573274	389	86.4518	2.0031	0.000445171	98	195438	6292	1481.7	32.1944	0.00758146
Alistipes_onderdonkii_55464	HMP_SRS143466	Alistipes_onderdonkii_55464.HMP_SRS143466	195438	36412191	2918	376.332	14.9306	0.00192558	98	195438	6292	1481.7	32.1944	0.00758146
Alistipes_onderdonkii_55464	HMP_SRS019178	Alistipes_onderdonkii_55464.HMP_SRS019178	190440	1220036	1772	494.862	9.30477	0.00259852	98	195438	6292	1481.7	32.1944	0.00758146
Alistipes_onderdonkii_55464	HMP_SRS1055034	Alistipes_onderdonkii_55464.HMP_SRS1055034	195145	1855110	161	31.0003	0.825028	0.000158858	98	195438	6292	1481.7	32.1944	0.00758146
Alistipes_onderdonkii_55464	HMP_SRS015782	Alistipes_onderdonkii_55464.HMP_SRS015782	187016	1068500	302	93.1173	1.61484	0.000497911	98	195438	6292	1481.7	32.1944	0.00758146
Alistipes_onderdonkii_55464	HMP_SRS019601	Alistipes_onderdonkii_55464.HMP_SRS019601	195438	25708700	745	76.7525	3.81195	0.00039272	98	195438	6292	1481.7	32.1944	0.00758146
Alistipes_onderdonkii_55464	HMP_SRS063928	Alistipes_onderdonkii_55464.HMP_SRS063928	194865	1940111	1112	213.175	5.70651	0.00109396	98	195438	6292	1481.7	32.1944	0.00758146
Alistipes_onderdonkii_55464	HMP_SRS077231	Alistipes_onderdonkii_55464.HMP_SRS077231	195438	15966558	6641	186.708	33.9801	0.00095533	98	195438	6292	1481.7	32.1944	0.00758146
Alistipes_onderdonkii_55464	HMP_SRS049446	Alistipes_onderdonkii_55464.HMP_SRS049446	195391	2511156	4860	743.01	24.8732	0.00380268	98	195438	6292	1481.7	32.1944	0.00758146
Alistipes_onderdonkii_55464	HMP_SRS023715	Alistipes_onderdonkii_55464.HMP_SRS023715	177514	902728	614	194.874	3.45888	0.00109779	98	195438	6292	1481.7	32.1944	0.00758146
Alistipes_onderdonkii_55464	HMP_SRS023583	Alistipes_onderdonkii_55464.HMP_SRS023583	194819	5740829	1250	85.6014	6.41621	0.000439389	98	195438	6292	1481.7	32.1944	0.00758146
Alistipes_onderdonkii_55464	HMP_SRS016840	Alistipes_onderdonkii_55464.HMP_SRS016840	195389	4150424	2939	274.02	15.0418	0.00140243	98	195438	6292	1481.7	32.1944	0.00758146
Alistipes_onderdonkii_55464	HMP_SRS054956	Alistipes_onderdonkii_55464.HMP_SRS054956	195437	3037245	1254	178.599	6.41639	0.000913844	98	195438	6292	1481.7	32.1944	0.00758146
Alistipes_onderdonkii_55464	HMP_SRS063489	Alistipes_onderdonkii_55464.HMP_SRS063489	195420	3051628	1488	183.405	7.61437	0.000938517	98	195438	6292	1481.7	32.1944	0.00758146
Alistipes_putredinis_61533	HMP_SRS1055022	Alistipes_putredinis_61533.HMP_SRS1055022	1555613	107146352	26354	938.272	16.9412	0.000603152	164	1556239	47032	12789.6	30.2216	0.00821829
Alistipes_putredinis_61533	HMP_SRS045713	Alistipes_putredinis_61533.HMP_SRS045713	1548208	96759040	22719	997.461	14.6744	0.000644268	164	1556239	47032	12789.6	30.2216	0.00821829
Alistipes_putredinis_61533	HMP_SRS048870	Alistipes_putredinis_61533.HMP_SRS048870	1553304	156117062	8912	520.552	5.73745	0.000335125	164	1556239	47032	12789.6	30.2216	0.00821829
Alistipes_putredinis_61533	HMP_SRS016381	Alistipes_putredinis_61533.HMP_SRS016381	1551134	22159487	11333	1530.66	7.30627	0.000986801	164	1556239	47032	12789.6	30.2216	0.00821829
Alistipes_putredinis_61533	HMP_SRS065397	Alistipes_putredinis_61533.HMP_SRS065397	1553750	23814082	31155	4204.21	20.0515	0.00270585	164	1556239	47032	12789.6	30.2216	0.00821829
Alistipes_putredinis_61533	HMP_SRS014683	Alistipes_putredinis_61533.HMP_SRS014683	1551757	287238334	6106	957.302	3.93489	0.000616915	164	1556239	47032	12789.6	30.2216	0.00821829
Alistipes_putredinis_61533	HMP_SRS150029	Alistipes_putredinis_61533.HMP_SRS150029	1553551	98477375	84034	3255.57	54.0916	0.00209557	164	1556239	47032	12789.6	30.2216	0.00821829
Alistipes_putredinis_61533	HMP_SRS043841	Alistipes_putredinis_61533.HMP_SRS043841	1556159	180875882	153898	7970.57	98.8961	0.00512195	164	1556239	47032	12789.6	30.2216	0.00821829
Alistipes_putredinis_61533	HMP_SRS011134	Alistipes_putredinis_61533.HMP_SRS011134	1556224	76253121	45591	6304.45	29.2959	0.00405112	164	1556239	47032	12789.6	30.2216	0.00821829
Alistipes_putredinis_61533	HMP_SRS011302	Alistipes_putredinis_61533.HMP_SRS011302	1555155	60896432	22421	1747.91	14.4172	0.00112394	164	1556239	47032	12789.6	30.2216	0.00821829
Alistipes_putredinis_61533	HMP_SRS063190	Alistipes_putredinis_61533.HMP_SRS063190	1555554	65676598	26604	1308.59	17.1026	0.000841238	164	1556239	47032	12789.6	30.2216	0.00821829
Alistipes_putredinis_61533	HMP_SRS017859	Alistipes_putredinis_61533.HMP_SRS017859	1551137	27238546	12832	1427.01	8.27264	0.000919976	164	1556239	47032	12789.6	30.2216	0.00821829
Alistipes_putredinis_61533	HMP_SRS015663	Alistipes_putredinis_61533.HMP_SRS015663	1555432	166091432	12403	744.785	7.97399	0.000478829	164	1556239	47032	12789.6	30.2216	0.00821829
Alistipes_putredinis_61533	HMP_SRS019582	Alistipes_putredinis_61533.HMP_SRS019582	1555928	73810222	21012	2296.38	13.5045	0.00147589	164	1556239	47032	12789.6	30.2216	0.00821829
Alistipes_putredinis_61533	HMP_SRS893342	Alistipes_putredinis_61533.HMP_SRS893342	1552414	55269548	6076	388.625	3.9139	0.000250336	164	1556239	47032	12789.6	30.2216	0.00821829
Alistipes_putredinis_61533	HMP_SRS057480	Alistipes_putredinis_61533.HMP_SRS057480	1550752	45980338	13332	912.146	8.59712	0.000588196	164	1556239	47032	12789.6	30.2216	0.00821829
Alistipes_putredinis_61533	HMP_SRS014613	Alistipes_putredinis_61533.HMP_SRS014613	1552472	122303835	9613	477.284	6.19206	0.000307435	164	1556239	47032	12789.6	30.2216	0.00821829
Alistipes_putredinis_61533	HMP_SRS020233	Alistipes_putredinis_61533.HMP_SRS020233	1552847	109979494	24427	1110.43	15.7305	0.00071509	164	1556239	47032	12789.6	30.2216	0.00821829
Alistipes_putredinis_61533	HMP_SRS017247	Alistipes_putredinis_61533.HMP_SRS017247	1554484	31194499	6206	621.64	3.99232	0.000399901	164	1556239	47032	12789.6	30.2216	0.00821829
Alistipes_putredinis_61533	HMP_SRS1041039	Alistipes_putredinis_61533.HMP_SRS1041039	1554359	134568091	8271	365.468	5.32116	0.000235125	164	1556239	47032	12789.6	30.2216	0.00821829
Alistipes_putredinis_61533	HMP_SRS1041118	Alistipes_putredinis_61533.HMP_SRS1041118	1552283	74993390	11305	515.381	7.28282	0.000332015	164	1556239	47032	12789.6	30.2216	0.00821829
Alistipes_putredinis_61533	HMP_SRS893252	Alistipes_putredinis_61533.HMP_SRS893252	1556015	31968696	18091	6542.91	11.6265	0.00420491	164	1556239	47032	12789.6	30.2216	0.00821829
Alistipes_putredinis_61533	HMP_SRS013476	Alistipes_putredinis_61533.HMP_SRS013476	1541203	29841266	18999	5855.42	12.3274	0.00379925	164	1556239	47032	12789.6	30.2216	0.00821829
Alistipes_putredinis_61533	HMP_SRS044535	Alistipes_putredinis_61533.HMP_SRS044535	1556167	177453640	85251	4715.76	54.7827	0.00303037	164	1556239	47032	12789.6	30.2216	0.00821829
Alistipes_putredinis_61533	HMP_SRS019968	Alistipes_putredinis_61533.HMP_SRS019968	1556145	204358462	10742	879.568	6.90296	0.000565222	164	1556239	47032	12789.6	30.2216	0.00821829
Alistipes_putredinis_61533	HMP_SRS098655	Alistipes_putredinis_61533.HMP_SRS098655	1556035	52308530	27441	1649.69	17.6352	0.00106019	164	1556239	47032	12789.6	30.2216	0.00821829
Alistipes_putredinis_61533	HMP_SRS014287	Alistipes_putredinis_61533.HMP_SRS014287	1555273	35839460	16864	3441.54	10.8431	0.00221282	164	1556239	47032	12789.6	30.2216	0.00821829
Alistipes_putredinis_61533	HMP_SRS020394	Alistipes_putredinis_61533.HMP_SRS020394	1551814	32821592	15625	1470.74	10.0689	0.000947755	164	1556239	47032	12789.6	30.2216	0.00821829
Alistipes_putredinis_61533	HMP_SRS1055056	Alistipes_putredinis_61533.HMP_SRS1055056	1553151	20819733	2898	454.943	1.86588	0.000292916	164	1556239	47032	12789.6	30.2216	0.00821829
Alistipes_putredinis_61533	HMP_SRS011271	Alistipes_putredinis_61533.HMP_SRS011271	1554788	69343567	16363	851.287	10.5243	0.000547526	164	1556239	47032	12789.6	30.2216	0.00821829
Alistipes_putredinis_61533	HMP_SRS053335	Alistipes_putredinis_61533.HMP_SRS053335	1554133	122151179	13991	677.596	9.00245	0.000435996	164	1556239	47032	12789.6	30.2216	0.00821829
Alistipes_putredinis_61533	HMP_SRS021948	Alistipes_putredinis_61533.HMP_SRS021948	1554516	199597333	14255	1157.47	9.17006	0.000744586	164	1556239	47032	12789.6	30.2216	0.00821829
Alistipes_putredinis_61533	HMP_SRS017701	Alistipes_putredinis_61533.HMP_SRS017701	1535671	18499995	14049	3087.03	9.14844	0.00201022	164	1556239	47032	12789.6	30.2216	0.00821829
Alistipes_putredinis_61533	HMP_SRS104327	Alistipes_putredinis_61533.HMP_SRS104327	1554189	143153499	87625	3246.74	56.3799	0.00208902	164	1556239	47032	12789.6	30.2216	0.00821829
Alistipes_putredinis_61533	HMP_SRS019445	Alistipes_putredinis_61533.HMP_SRS019445	1555719	117348608	123735	4622.25	79.5356	0.00297113	164	1556239	47032	12789.6	30.2216	0.00821829
Alistipes_putredinis_61533	HMP_SRS075821	Alistipes_putredinis_61533.HMP_SRS075821	1548832	75568026	78207	3400.09	50.4942	0.00219526	164	1556239	47032	12789.6	30.2216	0.00821829
Alistipes_putredinis_61533	HMP_SRS097958	Alistipes_putredinis_61533.HMP_SRS097958	1554456	99538091	52681	1718.41	33.8903	0.00110547	164	1556239	47032	12789.6	30.2216	0.00821829
Alistipes_putredinis_61533	HMP_SRS016095	Alistipes_putredinis_61533.HMP_SRS016095	1555785	60958062	16957	1597.36	10.8993	0.00102672	164	1556239	47032	12789.6	30.2216	0.00821829
Alistipes_putredinis_61533	HMP_SRS017622	Alistipes_putredinis_61533.HMP_SRS017622	1555275	39132607	18257	1442.97	11.7388	0.00092779	164	1556239	47032	12789.6	30.2216	0.00821829
Alistipes_putredinis_61533	HMP_SRS016267	Alistipes_putredinis_61533.HMP_SRS016267	1537395	18024654	6455	1092.42	4.19866	0.000710568	164	1556239	47032	12789.6	30.2216	0.00821829
Alistipes_putredinis_61533	HMP_SRS048164	Alistipes_putredinis_61533.HMP_SRS048164	1551176	60913237	13493	739.458	8.69856	0.000476708	164	1556239	47032	12789.6	30.2216	0.00821829
Alistipes_putredinis_61533	HMP_SRS020328	Alistipes_putredinis_61533.HMP_SRS020328	1555387	178294453	15583	1111.97	10.0187	0.000714917	164	1556239	47032	12789.6	30.2216	0.00821829
Alistipes_putredinis_61533	HMP_SRS016018	Alistipes_putredinis_61533.HMP_SRS016018	1555103	338634777	1346	482.922	0.865538	0.00031054	164	1556239	47032	12789.6	30.2216	0.00821829
Alistipes_putredinis_61533	HMP_SRS012273	Alistipes_putredinis_61533.HMP_SRS012273	1555899	133471502	18267	765.574	11.7405	0.000492046	164	1556239	47032	12789.6	30.2216	0.00821829
Alistipes_putredinis_61533	HMP_SRS018836	Alistipes_putredinis_61533.HMP_SRS018836	1555906	85307499	91300	8736.29	58.6796	0.00561492	164	1556239	47032	12789.6	30.2216	0.00821829
Alistipes_putredinis_61533	HMP_SRS017307	Alistipes_putredinis_61533.HMP_SRS017307	1556100	34635198	18580	5973.13	11.9401	0.00383853	164	1556239	47032	12789.6	30.2216	0.00821829
Alistipes_putredinis_61533	HMP_SRS014459	Alistipes_putredinis_61533.HMP_SRS014459	1538269	85319238	9128	391.005	5.93394	0.000254185	164	1556239	47032	12789.6	30.2216	0.00821829
Alistipes_putredinis_61533	HMP_SRS018936	Alistipes_putredinis_61533.HMP_SRS018936	1544189	22270847	22332	3204.08	14.462	0.00207493	164	1556239	47032	12789.6	30.2216	0.00821829
Alistipes_putredinis_61533	HMP_SRS011239	Alistipes_putredinis_61533.HMP_SRS011239	1553513	224487006	10573	971.996	6.80587	0.000625676	164	1556239	47032	12789.6	30.2216	0.00821829
Alistipes_putredinis_61533	HMP_SRS019496	Alistipes_putredinis_61533.HMP_SRS019496	1551739	93864490	84858	3285.28	54.6857	0.00211716	164	1556239	47032	12789.6	30.2216	0.00821829
Alistipes_putredinis_61533	HMP_SRS015694	Alistipes_putredinis_61533.HMP_SRS015694	1553724	28534935	40419	4790.94	26.0143	0.00308352	164	1556239	47032	12789.6	30.2216	0.00821829
Alistipes_putredinis_61533	HMP_SRS055288	Alistipes_putredinis_61533.HMP_SRS055288	1553513	134007628	114425	3856.9	73.6556	0.00248269	164	1556239	47032	12789.6	30.2216	0.00821829
Alistipes_putredinis_61533	HMP_SRS016954	Alistipes_putredinis_61533.HMP_SRS016954	1549940	88240106	31908	1381.31	20.5866	0.000891203	164	1556239	47032	12789.6	30.2216	0.00821829
Alistipes_putredinis_61533	HMP_SRS064757	Alistipes_putredinis_61533.HMP_SRS064757	1555892	67137094	78106	6878.06	50.2001	0.00442065	164	1556239	47032	12789.6	30.2216	0.00821829
Alistipes_putredinis_61533	HMP_SRS893378	Alistipes_putredinis_61533.HMP_SRS893378	1554438	69758224	8796	402.254	5.65864	0.000258778	164	1556239	47032	12789.6	30.2216	0.00821829
Alistipes_putredinis_61533	HMP_SRS148511	Alistipes_putredinis_61533.HMP_SRS148511	1552351	45099059	43666	3277.85	28.1289	0.00211154	164	1556239	47032	12789.6	30.2216	0.00821829
Alistipes_putredinis_61533	HMP_SRS1055043	Alistipes_putredinis_61533.HMP_SRS1055043	1552266	31684748	6905	676.878	4.44834	0.000436058	164	1556239	47032	12789.6	30.2216	0.00821829
Alistipes_putredinis_61533	HMP_SRS893373	Alistipes_putredinis_61533.HMP_SRS893373	1556149	52800738	16442	4059.78	10.5658	0.00260886	164	1556239	47032	12789.6	30.2216	0.00821829
Alistipes_putredinis_61533	HMP_SRS1054691	Alistipes_putredinis_61533.HMP_SRS1054691	1554310	50457203	4249	276.259	2.73369	0.000177738	164	1556239	47032	12789.6	30.2216	0.00821829
Alistipes_putredinis_61533	HMP_SRS017821	Alistipes_putredinis_61533.HMP_SRS017821	1552574	32846470	9246	861.25	5.95527	0.000554724	164	1556239	47032	12789.6	30.2216	0.00821829
Alistipes_putredinis_61533	HMP_SRS893279	Alistipes_putredinis_61533.HMP_SRS893279	1547032	56055917	13310	969.571	8.60357	0.00062673	164	1556239	47032	12789.6	30.2216	0.00821829
Alistipes_putredinis_61533	HMP_SRS075773	Alistipes_putredinis_61533.HMP_SRS075773	1553978	83837036	46969	1991.66	30.225	0.00128165	164	1556239	47032	12789.6	30.2216	0.00821829
Alistipes_putredinis_61533	HMP_SRS1041134	Alistipes_putredinis_61533.HMP_SRS1041134	1552294	120508892	9554	349.047	6.15476	0.000224859	164	1556239	47032	12789.6	30.2216	0.00821829
Alistipes_putredinis_61533	HMP_SRS1041130	Alistipes_putredinis_61533.HMP_SRS1041130	1547887	19951977	2731	409.451	1.76434	0.000264522	164	1556239	47032	12789.6	30.2216	0.00821829
Alistipes_putredinis_61533	HMP_SRS1041132	Alistipes_putredinis_61533.HMP_SRS1041132	1544220	20720655	2646	396.067	1.71349	0.000256484	164	1556239	47032	12789.6	30.2216	0.00821829
Alistipes_putredinis_61533	HMP_SRS019808	Alistipes_putredinis_61533.HMP_SRS019808	1553839	45545353	51322	3865.89	33.0292	0.00248796	164	1556239	47032	12789.6	30.2216	0.00821829
Alistipes_putredinis_61533	HMP_SRS049712	Alistipes_putredinis_61533.HMP_SRS049712	1261483	6767778	4433	1264.29	3.51412	0.00100222	164	1556239	47032	12789.6	30.2216	0.00821829
Alistipes_putredinis_61533	HMP_SRS015190	Alistipes_putredinis_61533.HMP_SRS015190	1546443	42650000	5585	447.593	3.61151	0.000289434	164	1556239	47032	12789.6	30.2216	0.00821829
Alistipes_putredinis_61533	HMP_SRS054905	Alistipes_putredinis_61533.HMP_SRS054905	1555161	176679171	59844	3867.88	38.4809	0.00248712	164	1556239	47032	12789.6	30.2216	0.00821829
Alistipes_putredinis_61533	HMP_SRS1041037	Alistipes_putredinis_61533.HMP_SRS1041037	1544160	37680299	4980	445.445	3.22505	0.000288471	164	1556239	47032	12789.6	30.2216	0.00821829
Alistipes_putredinis_61533	HMP_SRS1041033	Alistipes_putredinis_61533.HMP_SRS1041033	1541165	16347719	2858	569.28	1.85444	0.000369383	164	1556239	47032	12789.6	30.2216	0.00821829
Alistipes_putredinis_61533	HMP_SRS1041032	Alistipes_putredinis_61533.HMP_SRS1041032	1549675	24586306	2367	312.144	1.52742	0.000201425	164	1556239	47032	12789.6	30.2216	0.00821829
Alistipes_putredinis_61533	HMP_SRS045195	Alistipes_putredinis_61533.HMP_SRS045195	1554125	135240900	118562	4610.91	76.2886	0.00296688	164	1556239	47032	12789.6	30.2216	0.00821829
Alistipes_putredinis_61533	HMP_SRS011529	Alistipes_putredinis_61533.HMP_SRS011529	1539379	22803796	6962	909.714	4.5226	0.000590962	164	1556239	47032	12789.6	30.2216	0.00821829
Alistipes_putredinis_61533	HMP_SRS013638	Alistipes_putredinis_61533.HMP_SRS013638	1551480	81864300	52064	2053.03	33.5576	0.00132327	164	1556239	47032	12789.6	30.2216	0.00821829
Alistipes_putredinis_61533	HMP_SRS045826	Alistipes_putredinis_61533.HMP_SRS045826	1553696	66437845	73182	4068.17	47.1019	0.00261838	164	1556239	47032	12789.6	30.2216	0.00821829
Alistipes_putredinis_61533	HMP_SRS018541	Alistipes_putredinis_61533.HMP_SRS018541	1554941	101520381	94108	3373.34	60.5219	0.00216943	164	1556239	47032	12789.6	30.2216	0.00821829
Alistipes_putredinis_61533	HMP_SRS014948	Alistipes_putredinis_61533.HMP_SRS014948	1552236	26098432	35040	4473.6	22.5739	0.00288204	164	1556239	47032	12789.6	30.2216	0.00821829
Alistipes_putredinis_61533	HMP_SRS893366	Alistipes_putredinis_61533.HMP_SRS893366	1551057	25006532	4927	646.584	3.17654	0.000416866	164	1556239	47032	12789.6	30.2216	0.00821829
Alistipes_putredinis_61533	HMP_SRS893170	Alistipes_putredinis_61533.HMP_SRS893170	1552825	39444718	9048	707.611	5.8268	0.000455693	164	1556239	47032	12789.6	30.2216	0.00821829
Alistipes_putredinis_61533	HMP_SRS077392	Alistipes_putredinis_61533.HMP_SRS077392	1555707	44873554	27573	1923.36	17.7238	0.00123633	164	1556239	47032	12789.6	30.2216	0.00821829
Alistipes_putredinis_61533	HMP_SRS018427	Alistipes_putredinis_61533.HMP_SRS018427	1547317	59027138	13140	734.059	8.49212	0.000474407	164	1556239	47032	12789.6	30.2216	0.00821829
Alistipes_putredinis_61533	HMP_SRS893327	Alistipes_putredinis_61533.HMP_SRS893327	1552869	57918288	13398	782.678	8.6279	0.000504021	164	1556239	47032	12789.6	30.2216	0.00821829
Alistipes_putredinis_61533	HMP_SRS893369	Alistipes_putredinis_61533.HMP_SRS893369	1552850	51669476	8454	523.391	5.44418	0.000337052	164	1556239	47032	12789.6	30.2216	0.00821829
Alistipes_putredinis_61533	HMP_SRS047433	Alistipes_putredinis_61533.HMP_SRS047433	1556113	69097908	65236	4025.35	41.9224	0.0025868	164	1556239	47032	12789.6	30.2216	0.00821829
Alistipes_putredinis_61533	HMP_SRS016438	Alistipes_putredinis_61533.HMP_SRS016438	1552640	18958463	11814	1859.17	7.60898	0.00119743	164	1556239	47032	12789.6	30.2216	0.00821829
Alistipes_putredinis_61533	HMP_SRS098061	Alistipes_putredinis_61533.HMP_SRS098061	1553253	68203223	21405	1083.56	13.7808	0.000697609	164	1556239	47032	12789.6	30.2216	0.00821829
Alistipes_putredinis_61533	HMP_SRS043768	Alistipes_putredinis_61533.HMP_SRS043768	1555795	33268231	59925	10024.7	38.5173	0.00644348	164	1556239	47032	12789.6	30.2216	0.00821829
Alistipes_putredinis_61533	HMP_SRS014534	Alistipes_putredinis_61533.HMP_SRS014534	1552967	34124150	60571	6249.1	39.0034	0.00402398	164	1556239	47032	12789.6	30.2216	0.00821829
Alistipes_putredinis_61533	HMP_SRS018817	Alistipes_putredinis_61533.HMP_SRS018817	1555766	90228868	12226	558.185	7.85851	0.000358785	164	1556239	47032	12789.6	30.2216	0.00821829
Alistipes_putredinis_61533	HMP_SRS014923	Alistipes_putredinis_61533.HMP_SRS014923	1540269	29912419	6106	652.509	3.96424	0.000423633	164	1556239	47032	12789.6	30.2216	0.00821829
Alistipes_putredinis_61533	HMP_SRS077589	Alistipes_putredinis_61533.HMP_SRS077589	1554357	54420009	28593	1669.96	18.3954	0.00107437	164	1556239	47032	12789.6	30.2216	0.00821829
Alistipes_putredinis_61533	HMP_SRS015453	Alistipes_putredinis_61533.HMP_SRS015453	1552317	39834103	40296	3316.46	25.9586	0.00213646	164	1556239	47032	12789.6	30.2216	0.00821829
Alistipes_putredinis_61533	HMP_SRS018133	Alistipes_putredinis_61533.HMP_SRS018133	1556184	522434933	10523	2254.92	6.76205	0.001449	164	1556239	47032	12789.6	30.2216	0.00821829
Alistipes_putredinis_61533	HMP_SRS065176	Alistipes_putredinis_61533.HMP_SRS065176	1543010	71936931	34009	1503.33	22.0407	0.000974285	164	1556239	47032	12789.6	30.2216	0.00821829
Alistipes_putredinis_61533	HMP_SRS063518	Alistipes_putredinis_61533.HMP_SRS063518	1552661	48690257	34663	2237.24	22.3249	0.00144091	164	1556239	47032	12789.6	30.2216	0.00821829
Alistipes_putredinis_61533	HMP_SRS1041142	Alistipes_putredinis_61533.HMP_SRS1041142	1548615	20857799	2092	335.447	1.35088	0.000216611	164	1556239	47032	12789.6	30.2216	0.00821829
Alistipes_putredinis_61533	HMP_SRS015960	Alistipes_putredinis_61533.HMP_SRS015960	1554811	136823233	20423	1108.25	13.1354	0.000712786	164	1556239	47032	12789.6	30.2216	0.00821829
Alistipes_putredinis_61533	HMP_SRS019267	Alistipes_putredinis_61533.HMP_SRS019267	1553910	106236277	28910	1284.23	18.6047	0.000826452	164	1556239	47032	12789.6	30.2216	0.00821829
Alistipes_putredinis_61533	HMP_SRS017191	Alistipes_putredinis_61533.HMP_SRS017191	1554383	36117485	7724	635.476	4.96917	0.000408828	164	1556239	47032	12789.6	30.2216	0.00821829
Alistipes_putredinis_61533	HMP_SRS893172	Alistipes_putredinis_61533.HMP_SRS893172	1555303	53666960	4591	269.237	2.95184	0.000173109	164	1556239	47032	12789.6	30.2216	0.00821829
Alistipes_putredinis_61533	HMP_SRS013521	Alistipes_putredinis_61533.HMP_SRS013521	1556122	45759711	19218	6171.19	12.3499	0.00396575	164	1556239	47032	12789.6	30.2216	0.00821829
Alistipes_putredinis_61533	HMP_SRS015133	Alistipes_putredinis_61533.HMP_SRS015133	1555319	52732310	11251	725.574	7.23389	0.000466511	164	1556239	47032	12789.6	30.2216	0.00821829
Alistipes_putredinis_61533	HMP_SRS018888	Alistipes_putredinis_61533.HMP_SRS018888	1553341	74111333	84784	4116.6	54.5817	0.00265016	164	1556239	47032	12789.6	30.2216	0.00821829
Alistipes_putredinis_61533	HMP_SRS1041095	Alistipes_putredinis_61533.HMP_SRS1041095	1423007	7678525	1697	489.266	1.19255	0.000343826	164	1556239	47032	12789.6	30.2216	0.00821829
Alistipes_putredinis_61533	HMP_SRS1041092	Alistipes_putredinis_61533.HMP_SRS1041092	1543685	22825919	2475	348.668	1.60331	0.000225867	164	1556239	47032	12789.6	30.2216	0.00821829
Alistipes_putredinis_61533	HMP_SRS1041091	Alistipes_putredinis_61533.HMP_SRS1041091	1456890	8293388	1239	373.884	0.850442	0.000256632	164	1556239	47032	12789.6	30.2216	0.00821829
Alistipes_putredinis_61533	HMP_SRS012849	Alistipes_putredinis_61533.HMP_SRS012849	1554549	151361629	43961	2337.75	28.2789	0.00150381	164	1556239	47032	12789.6	30.2216	0.00821829
Alistipes_putredinis_61533	HMP_SRS076804	Alistipes_putredinis_61533.HMP_SRS076804	1551860	68941509	69582	3537.32	44.8378	0.0022794	164	1556239	47032	12789.6	30.2216	0.00821829
Alistipes_putredinis_61533	HMP_SRS097920	Alistipes_putredinis_61533.HMP_SRS097920	1550513	80125633	43326	1766.42	27.943	0.00113925	164	1556239	47032	12789.6	30.2216	0.00821829
Alistipes_putredinis_61533	HMP_SRS1054716	Alistipes_putredinis_61533.HMP_SRS1054716	1552671	29540156	5694	641.056	3.66723	0.000412873	164	1556239	47032	12789.6	30.2216	0.00821829
Alistipes_putredinis_61533	HMP_SRS016335	Alistipes_putredinis_61533.HMP_SRS016335	1555247	84988990	24589	1146.84	15.8104	0.000737401	164	1556239	47032	12789.6	30.2216	0.00821829
Alistipes_putredinis_61533	HMP_SRS054352	Alistipes_putredinis_61533.HMP_SRS054352	1556041	77737299	40584	1725.47	26.0816	0.00110888	164	1556239	47032	12789.6	30.2216	0.00821829
Alistipes_putredinis_61533	HMP_SRS020271	Alistipes_putredinis_61533.HMP_SRS020271	1553399	51915918	26400	1595.26	16.995	0.00102695	164	1556239	47032	12789.6	30.2216	0.00821829
Alistipes_putredinis_61533	HMP_SRS018623	Alistipes_putredinis_61533.HMP_SRS018623	1554643	74251397	76094	3511.2	48.9463	0.00225852	164	1556239	47032	12789.6	30.2216	0.00821829
Alistipes_putredinis_61533	HMP_SRS075984	Alistipes_putredinis_61533.HMP_SRS075984	1554655	214083993	10150	1550.94	6.52878	0.000997612	164	1556239	47032	12789.6	30.2216	0.00821829
Alistipes_putredinis_61533	HMP_SRS046068	Alistipes_putredinis_61533.HMP_SRS046068	1553529	69113591	80827	4110.87	52.028	0.00264615	164	1556239	47032	12789.6	30.2216	0.00821829
Alistipes_putredinis_61533	HMP_SRS052697	Alistipes_putredinis_61533.HMP_SRS052697	1553861	48536756	9010	629.08	5.79846	0.000404849	164	1556239	47032	12789.6	30.2216	0.00821829
Alistipes_putredinis_61533	HMP_SRS022137	Alistipes_putredinis_61533.HMP_SRS022137	1552900	95622456	8041	304.44	5.17805	0.000196046	164	1556239	47032	12789.6	30.2216	0.00821829
Alistipes_putredinis_61533	HMP_SRS016517	Alistipes_putredinis_61533.HMP_SRS016517	1446217	12957789	7622	1493.79	5.2703	0.00103289	164	1556239	47032	12789.6	30.2216	0.00821829
Alistipes_putredinis_61533	HMP_SRS050941	Alistipes_putredinis_61533.HMP_SRS050941	1555431	130774846	112177	3883.98	72.1196	0.00249704	164	1556239	47032	12789.6	30.2216	0.00821829
Alistipes_putredinis_61533	HMP_SRS013800	Alistipes_putredinis_61533.HMP_SRS013800	1552162	84255721	23769	983.135	15.3135	0.000633397	164	1556239	47032	12789.6	30.2216	0.00821829
Alistipes_putredinis_61533	HMP_SRS077127	Alistipes_putredinis_61533.HMP_SRS077127	1551821	142188102	38474	1424.62	24.7928	0.000918031	164	1556239	47032	12789.6	30.2216	0.00821829
Alistipes_putredinis_61533	HMP_SRS014412	Alistipes_putredinis_61533.HMP_SRS014412	1552640	28680019	38925	4478.45	25.0702	0.00288441	164	1556239	47032	12789.6	30.2216	0.00821829
Alistipes_putredinis_61533	HMP_SRS1055095	Alistipes_putredinis_61533.HMP_SRS1055095	1517498	10892529	3558	922.621	2.34465	0.000607988	164	1556239	47032	12789.6	30.2216	0.00821829
Alistipes_putredinis_61533	HMP_SRS013965	Alistipes_putredinis_61533.HMP_SRS013965	1556017	64617405	42837	2197.17	27.5299	0.00141205	164	1556239	47032	12789.6	30.2216	0.00821829
Alistipes_putredinis_61533	HMP_SRS077641	Alistipes_putredinis_61533.HMP_SRS077641	1552359	34295889	20189	1891.53	13.0054	0.00121849	164	1556239	47032	12789.6	30.2216	0.00821829
Alistipes_putredinis_61533	HMP_SRS046717	Alistipes_putredinis_61533.HMP_SRS046717	1549527	43503420	43573	3438.99	28.1202	0.00221938	164	1556239	47032	12789.6	30.2216	0.00821829
Alistipes_putredinis_61533	HMP_SRS016056	Alistipes_putredinis_61533.HMP_SRS016056	1553228	42277352	6234	489.806	4.01358	0.000315347	164	1556239	47032	12789.6	30.2216	0.00821829
Alistipes_putredinis_61533	HMP_SRS019381	Alistipes_putredinis_61533.HMP_SRS019381	1553008	118724827	13734	609.828	8.84348	0.000392675	164	1556239	47032	12789.6	30.2216	0.00821829
Alistipes_putredinis_61533	HMP_SRS1041143	Alistipes_putredinis_61533.HMP_SRS1041143	1551165	32262008	3169	320.56	2.04298	0.000206658	164	1556239	47032	12789.6	30.2216	0.00821829
Alistipes_putredinis_61533	HMP_SRS023715	Alistipes_putredinis_61533.HMP_SRS023715	1520267	65548722	28708	1381.17	18.8835	0.000908505	164	1556239	47032	12789.6	30.2216	0.00821829
Alistipes_putredinis_61533	HMP_SRS100907	Alistipes_putredinis_61533.HMP_SRS100907	1552414	46601571	24754	2216.95	15.9455	0.00142806	164	1556239	47032	12789.6	30.2216	0.00821829
Alistipes_putredinis_61533	HMP_SRS020508	Alistipes_putredinis_61533.HMP_SRS020508	1549734	16943362	8567	1465.46	5.52805	0.00094562	164	1556239	47032	12789.6	30.2216	0.00821829
Alistipes_putredinis_61533	HMP_SRS020622	Alistipes_putredinis_61533.HMP_SRS020622	1553010	111655949	55570	1707.94	35.7821	0.00109976	164	1556239	47032	12789.6	30.2216	0.00821829
Alistipes_putredinis_61533	HMP_SRS014979	Alistipes_putredinis_61533.HMP_SRS014979	1482599	9999959	2946	789.572	1.98705	0.000532559	164	1556239	47032	12789.6	30.2216	0.00821829
Alistipes_putredinis_61533	HMP_SRS076756	Alistipes_putredinis_61533.HMP_SRS076756	1554962	143458207	43914	1883.86	28.2412	0.00121152	164	1556239	47032	12789.6	30.2216	0.00821829
Alistipes_putredinis_61533	HMP_SRS016897	Alistipes_putredinis_61533.HMP_SRS016897	1528850	14814761	6505	1228.78	4.25483	0.000803727	164	1556239	47032	12789.6	30.2216	0.00821829
Alistipes_putredinis_61533	HMP_SRS893230	Alistipes_putredinis_61533.HMP_SRS893230	1554315	27880704	4156	469.362	2.67385	0.000301974	164	1556239	47032	12789.6	30.2216	0.00821829
Alistipes_putredinis_61533	HMP_SRS893231	Alistipes_putredinis_61533.HMP_SRS893231	1555079	49774966	6199	450.401	3.98629	0.000289632	164	1556239	47032	12789.6	30.2216	0.00821829
Alistipes_putredinis_61533	HMP_SRS013951	Alistipes_putredinis_61533.HMP_SRS013951	1519365	14128627	3310	675.489	2.17854	0.000444586	164	1556239	47032	12789.6	30.2216	0.00821829
Alistipes_putredinis_61533	HMP_SRS075878	Alistipes_putredinis_61533.HMP_SRS075878	1556139	182740485	30129	3123.78	19.3614	0.00200739	164	1556239	47032	12789.6	30.2216	0.00821829
Alistipes_putredinis_61533	HMP_SRS045004	Alistipes_putredinis_61533.HMP_SRS045004	1553211	139127814	21160	1024.36	13.6234	0.000659508	164	1556239	47032	12789.6	30.2216	0.00821829
Alistipes_putredinis_61533	HMP_SRS017103	Alistipes_putredinis_61533.HMP_SRS017103	1554779	174935435	11714	727.916	7.53419	0.00046818	164	1556239	47032	12789.6	30.2216	0.00821829
Alistipes_putredinis_61533	HMP_SRS893382	Alistipes_putredinis_61533.HMP_SRS893382	1555869	34607880	18763	5561.9	12.0595	0.00357479	164	1556239	47032	12789.6	30.2216	0.00821829
Alistipes_putredinis_61533	HMP_SRS893383	Alistipes_putredinis_61533.HMP_SRS893383	1554164	87376248	22330	851.507	14.3679	0.000547888	164	1556239	47032	12789.6	30.2216	0.00821829
Alistipes_putredinis_61533	HMP_SRS893380	Alistipes_putredinis_61533.HMP_SRS893380	1552446	62786659	12213	636.193	7.86694	0.000409801	164	1556239	47032	12789.6	30.2216	0.00821829
Alistipes_putredinis_61533	HMP_SRS019910	Alistipes_putredinis_61533.HMP_SRS019910	1413013	13265670	2363	447.722	1.67231	0.000316856	164	1556239	47032	12789.6	30.2216	0.00821829
Alistipes_putredinis_61533	HMP_SRS019178	Alistipes_putredinis_61533.HMP_SRS019178	1546208	58942023	65160	3751.87	42.1418	0.0024265	164	1556239	47032	12789.6	30.2216	0.00821829
Alistipes_putredinis_61533	HMP_SRS1055034	Alistipes_putredinis_61533.HMP_SRS1055034	1549164	53313489	5734	360.688	3.70135	0.000232828	164	1556239	47032	12789.6	30.2216	0.00821829
Alistipes_putredinis_61533	HMP_SRS015782	Alistipes_putredinis_61533.HMP_SRS015782	1556154	159596306	21548	1494.55	13.847	0.000960411	164	1556239	47032	12789.6	30.2216	0.00821829
Alistipes_putredinis_61533	HMP_SRS055017	Alistipes_putredinis_61533.HMP_SRS055017	1554511	83874239	98608	4286.21	63.4335	0.00275727	164	1556239	47032	12789.6	30.2216	0.00821829
Alistipes_putredinis_61533	HMP_SRS019693	Alistipes_putredinis_61533.HMP_SRS019693	1553273	141376895	84775	3384.71	54.5783	0.00217908	164	1556239	47032	12789.6	30.2216	0.00821829
Alistipes_putredinis_61533	HMP_SRS063928	Alistipes_putredinis_61533.HMP_SRS063928	1532043	13063353	6631	1410.51	4.32821	0.000920672	164	1556239	47032	12789.6	30.2216	0.00821829
Alistipes_putredinis_61533	HMP_SRS015388	Alistipes_putredinis_61533.HMP_SRS015388	1550385	44729357	62349	4621.09	40.2152	0.00298061	164	1556239	47032	12789.6	30.2216	0.00821829
Alistipes_putredinis_61533	HMP_SRS077231	Alistipes_putredinis_61533.HMP_SRS077231	1555600	86476407	49734	2378.4	31.9709	0.00152893	164	1556239	47032	12789.6	30.2216	0.00821829
Alistipes_putredinis_61533	HMP_SRS144135	Alistipes_putredinis_61533.HMP_SRS144135	1547656	76145038	78896	3632.73	50.9777	0.00234725	164	1556239	47032	12789.6	30.2216	0.00821829
Alistipes_putredinis_61533	HMP_SRS013940	Alistipes_putredinis_61533.HMP_SRS013940	1554066	29483606	37432	4125.51	24.0865	0.00265466	164	1556239	47032	12789.6	30.2216	0.00821829
Alistipes_putredinis_61533	HMP_SRS016203	Alistipes_putredinis_61533.HMP_SRS016203	1555234	42176175	12663	938.309	8.14218	0.000603323	164	1556239	47032	12789.6	30.2216	0.00821829
Alistipes_putredinis_61533	HMP_SRS023583	Alistipes_putredinis_61533.HMP_SRS023583	1553358	206857148	9743	816.267	6.27222	0.000525486	164	1556239	47032	12789.6	30.2216	0.00821829
Alistipes_putredinis_61533	HMP_SRS149784	Alistipes_putredinis_61533.HMP_SRS149784	1555314	29615218	41689	7259.37	26.8042	0.00466746	164	1556239	47032	12789.6	30.2216	0.00821829
Alistipes_putredinis_61533	HMP_SRS015264	Alistipes_putredinis_61533.HMP_SRS015264	1555874	52586560	7785	461.168	5.00362	0.000296405	164	1556239	47032	12789.6	30.2216	0.00821829
Alistipes_putredinis_61533	HMP_SRS022524	Alistipes_putredinis_61533.HMP_SRS022524	1553729	18870611	3019	481.135	1.94307	0.000309665	164	1556239	47032	12789.6	30.2216	0.00821829
Alistipes_putredinis_61533	HMP_SRS063489	Alistipes_putredinis_61533.HMP_SRS063489	1553901	29389437	18407	1918.07	11.8457	0.00123436	164	1556239	47032	12789.6	30.2216	0.00821829
Alistipes_senegalensis_58364	HMP_SRS017307	Alistipes_senegalensis_58364.HMP_SRS017307	536352	4644331	1499	345.23	2.79481	0.000643663	2	536352	7703	2452.39	14.3618	0.00457235
Alistipes_senegalensis_58364	HMP_SRS012849	Alistipes_senegalensis_58364.HMP_SRS012849	536352	3399073	2729	771.74	5.08808	0.00143887	2	536352	7703	2452.39	14.3618	0.00457235
Alistipes_shahii_62199	HMP_SRS1055022	Alistipes_shahii_62199.HMP_SRS1055022	488569	10434592	4813	811.573	9.85122	0.00166112	118	488569	21739	3118.5	44.4953	0.00638293
Alistipes_shahii_62199	HMP_SRS045713	Alistipes_shahii_62199.HMP_SRS045713	484464	12308834	4255	332.309	8.7829	0.000685931	118	488569	21739	3118.5	44.4953	0.00638293
Alistipes_shahii_62199	HMP_SRS016381	Alistipes_shahii_62199.HMP_SRS016381	484620	3946124	2155	467.867	4.44678	0.00096543	118	488569	21739	3118.5	44.4953	0.00638293
Alistipes_shahii_62199	HMP_SRS065397	Alistipes_shahii_62199.HMP_SRS065397	462706	3180660	14492	5480.9	31.3201	0.0118453	118	488569	21739	3118.5	44.4953	0.00638293
Alistipes_shahii_62199	HMP_SRS150029	Alistipes_shahii_62199.HMP_SRS150029	487895	15810974	18496	1288.79	37.9098	0.00264154	118	488569	21739	3118.5	44.4953	0.00638293
Alistipes_shahii_62199	HMP_SRS043841	Alistipes_shahii_62199.HMP_SRS043841	488542	9562889	23067	2602.68	47.216	0.00532744	118	488569	21739	3118.5	44.4953	0.00638293
Alistipes_shahii_62199	HMP_SRS011134	Alistipes_shahii_62199.HMP_SRS011134	488529	9435627	10962	1443.65	22.4388	0.0029551	118	488569	21739	3118.5	44.4953	0.00638293
Alistipes_shahii_62199	HMP_SRS015663	Alistipes_shahii_62199.HMP_SRS015663	488326	7809125	5325	1197.77	10.9046	0.00245281	118	488569	21739	3118.5	44.4953	0.00638293
Alistipes_shahii_62199	HMP_SRS015579	Alistipes_shahii_62199.HMP_SRS015579	487233	11447117	19655	1822.33	40.34	0.00374016	118	488569	21739	3118.5	44.4953	0.00638293
Alistipes_shahii_62199	HMP_SRS019582	Alistipes_shahii_62199.HMP_SRS019582	488476	10981999	1750	157.585	3.58257	0.000322605	118	488569	21739	3118.5	44.4953	0.00638293
Alistipes_shahii_62199	HMP_SRS014613	Alistipes_shahii_62199.HMP_SRS014613	488313	5896564	709	110.673	1.45194	0.000226644	118	488569	21739	3118.5	44.4953	0.00638293
Alistipes_shahii_62199	HMP_SRS018351	Alistipes_shahii_62199.HMP_SRS018351	488151	57057143	4863	353.123	9.96208	0.000723388	118	488569	21739	3118.5	44.4953	0.00638293
Alistipes_shahii_62199	HMP_SRS1041118	Alistipes_shahii_62199.HMP_SRS1041118	485720	4465797	856	169.907	1.76233	0.000349804	118	488569	21739	3118.5	44.4953	0.00638293
Alistipes_shahii_62199	HMP_SRS013476	Alistipes_shahii_62199.HMP_SRS013476	481334	4171311	5818	1576.88	12.0872	0.00327605	118	488569	21739	3118.5	44.4953	0.00638293
Alistipes_shahii_62199	HMP_SRS044535	Alistipes_shahii_62199.HMP_SRS044535	488569	12313484	19155	2084.52	39.2063	0.00426659	118	488569	21739	3118.5	44.4953	0.00638293
Alistipes_shahii_62199	HMP_SRS019968	Alistipes_shahii_62199.HMP_SRS019968	488569	34304038	7834	241.482	16.0346	0.000494264	118	488569	21739	3118.5	44.4953	0.00638293
Alistipes_shahii_62199	HMP_SRS015960	Alistipes_shahii_62199.HMP_SRS015960	478275	3213142	1493	386.155	3.12164	0.00080739	118	488569	21739	3118.5	44.4953	0.00638293
Alistipes_shahii_62199	HMP_SRS013098	Alistipes_shahii_62199.HMP_SRS013098	488539	31375754	15595	498.326	31.9217	0.00102003	118	488569	21739	3118.5	44.4953	0.00638293
Alistipes_shahii_62199	HMP_SRS020394	Alistipes_shahii_62199.HMP_SRS020394	488129	7414275	4139	524.455	8.47932	0.00107442	118	488569	21739	3118.5	44.4953	0.00638293
Alistipes_shahii_62199	HMP_SRS053335	Alistipes_shahii_62199.HMP_SRS053335	460126	2674763	913	259.508	1.98424	0.000563994	118	488569	21739	3118.5	44.4953	0.00638293
Alistipes_shahii_62199	HMP_SRS021948	Alistipes_shahii_62199.HMP_SRS021948	488528	8890118	14600	4056.81	29.8857	0.00830415	118	488569	21739	3118.5	44.4953	0.00638293
Alistipes_shahii_62199	HMP_SRS017701	Alistipes_shahii_62199.HMP_SRS017701	482232	3924784	2655	610.517	5.50565	0.00126602	118	488569	21739	3118.5	44.4953	0.00638293
Alistipes_shahii_62199	HMP_SRS893380	Alistipes_shahii_62199.HMP_SRS893380	486419	4399119	1037	209.307	2.13191	0.000430302	118	488569	21739	3118.5	44.4953	0.00638293
Alistipes_shahii_62199	HMP_SRS097958	Alistipes_shahii_62199.HMP_SRS097958	488569	8767497	5241	576.73	10.7272	0.00118045	118	488569	21739	3118.5	44.4953	0.00638293
Alistipes_shahii_62199	HMP_SRS011586	Alistipes_shahii_62199.HMP_SRS011586	488569	44588646	7457	298.393	15.2629	0.000610748	118	488569	21739	3118.5	44.4953	0.00638293
Alistipes_shahii_62199	HMP_SRS017622	Alistipes_shahii_62199.HMP_SRS017622	488569	18471727	9662	516.773	19.7761	0.00105773	118	488569	21739	3118.5	44.4953	0.00638293
Alistipes_shahii_62199	HMP_SRS016267	Alistipes_shahii_62199.HMP_SRS016267	485541	4087599	1520	317.759	3.13053	0.000654444	118	488569	21739	3118.5	44.4953	0.00638293
Alistipes_shahii_62199	HMP_SRS048164	Alistipes_shahii_62199.HMP_SRS048164	488567	8534656	4421	548.562	9.04891	0.0011228	118	488569	21739	3118.5	44.4953	0.00638293
Alistipes_shahii_62199	HMP_SRS020328	Alistipes_shahii_62199.HMP_SRS020328	487562	23761441	9201	379.297	18.8714	0.000777947	118	488569	21739	3118.5	44.4953	0.00638293
Alistipes_shahii_62199	HMP_SRS016018	Alistipes_shahii_62199.HMP_SRS016018	488555	28788312	4388	154.607	8.98159	0.000316457	118	488569	21739	3118.5	44.4953	0.00638293
Alistipes_shahii_62199	HMP_SRS012273	Alistipes_shahii_62199.HMP_SRS012273	488567	12830896	15867	4641.64	32.4766	0.00950051	118	488569	21739	3118.5	44.4953	0.00638293
Alistipes_shahii_62199	HMP_SRS018836	Alistipes_shahii_62199.HMP_SRS018836	488354	7493473	12370	1957.2	25.33	0.00400775	118	488569	21739	3118.5	44.4953	0.00638293
Alistipes_shahii_62199	HMP_SRS017307	Alistipes_shahii_62199.HMP_SRS017307	488458	25716667	6287	660.372	12.8711	0.00135195	118	488569	21739	3118.5	44.4953	0.00638293
Alistipes_shahii_62199	HMP_SRS015694	Alistipes_shahii_62199.HMP_SRS015694	488569	24443056	39009	2454.6	79.8434	0.00502407	118	488569	21739	3118.5	44.4953	0.00638293
Alistipes_shahii_62199	HMP_SRS055288	Alistipes_shahii_62199.HMP_SRS055288	488533	13868584	18561	1803.26	37.9933	0.00369118	118	488569	21739	3118.5	44.4953	0.00638293
Alistipes_shahii_62199	HMP_SRS016954	Alistipes_shahii_62199.HMP_SRS016954	488564	12791881	7723	1062.95	15.8076	0.00217566	118	488569	21739	3118.5	44.4953	0.00638293
Alistipes_shahii_62199	HMP_SRS052697	Alistipes_shahii_62199.HMP_SRS052697	488569	19463847	6375	1102.8	13.0483	0.00225721	118	488569	21739	3118.5	44.4953	0.00638293
Alistipes_shahii_62199	HMP_SRS893378	Alistipes_shahii_62199.HMP_SRS893378	488552	7828889	1583	204.167	3.24019	0.000417902	118	488569	21739	3118.5	44.4953	0.00638293
[truncated: 3,431 more rows]

## Sheet: SI8_final_dataset
SI8: final dataset for statistical analysis.
[truncated: 3,875 more rows]

[truncated: 1 more sheets: SI9_per_gene_annotation]
